# Supplementary material for: Genetic interplay between transcription factor Pou4f1/Brn3a and neurotrophin receptor Ret in retinal ganglion cell type specification
Source: Neural Dev. 2021 Sep 21;16:5. doi: 10.1186/s13064-021-00155-z (PMC8454062; doi:10.1186/s13064-021-00155-z)
Supplement: Supplementary file 7 — Additional file 7: Supplementary Table 2. [file 13064_2021_155_MOESM7_ESM.xlsx]

## Sheet: Immunostaining_Cell_Counts
	Figure 8 : Coexpression of Ret and Brn3a in the adult retina
						Cell Counts				Medians (% relative to total)				P values KS2 tests WT vs. KO				Chi Square Test WT vs. KO
Figure	Genotype	Staining	mice	images	Cells total	AP	Marker	AP+Marker	DAPI	AP	Marker	AP+Marker	DAPI	AP	Marker	AP+Marker	DAPI	P value	ChiStat	Degrees of Freedom
8a-d	Rax:Cre; Brn3aCKOAP/WT	Ret+AP	3	9	458	40	19	109	290	5.55556	4.08163	28	63.8298	0.161679	0.341447	0.066733	0.828306	0.0127514	10.8181	3
8a-d	Rax:Cre; Brn3aCKOAP/KO	Ret+AP	3	10	545	67	38	97	343	11.7647	5.91528	16.959	64.1408
						Cell Counts								Medians								P values KS2 tests WT vs. KO								Chi Square Test WT vs. KO
	Genotype	Staining	mice	images	Cells total	Ret	Brn3a	Brn3b	Ret+Brn3a	Ret+Brn3b	Brn3a+Brn3b	Triple	DAPI	Ret	Brn3a	Brn3b	Ret+Brn3a	Ret+Brn3b	Brn3a+Brn3b	Triple	DAPI	Ret	Brn3a	Brn3b	Ret+Brn3a	Ret+Brn3b	Brn3a+Brn3b	Triple	DAPI	P value	ChiStat	Degrees of Freedom
8e-h	Rax:Cre; RetECKECFP/WT	3a+3b+eGFP	4	20	1079	10	251	52	149	7	136	55	419	0	22.1176	4.16667	13.961	0	12.3636	4.42708	40.4762	0.489294	0.838483	0.864244	0.824956	0.987404	0.919616	0.489294	0.0344412	0.138585	11.0008	7
8e-h	Rax:Cre; RetECKECFP/KO	3a+3b+eGFP	4	17	874	16	215	44	129	7	120	57	286	1.2987	23.4043	5.17241	16	0	12.2807	5.88235	32.4675
	Figure 9 : Coexpression of GFRa1-3 and Brn3a in the adult retina
						Cell Counts				Medians (% relative to total)				P values KS2 tests WT vs. KO				Chi Square Test WT vs. KO
Figure	Genotype	Staining	mice	images	Cells total	AP	Marker	AP+Marker	DAPI	AP	Marker	AP+Marker	DAPI	AP	Marker	AP+Marker	DAPI	P value	ChiStat	Degrees of Freedom
9a,b,g,h	Rax:Cre; Brn3aCKOAP/WT	Gfr_a1+AP	2	8	443	110	90	56	187	26.0647	18.8016	11.6762	41.7184	0.00387419	0.0247013	0.376182	0.45755	0.00193445	14.8664	3
9a,b,g,h	Rax:Cre; Brn3aCKOAP/KO	Gfr_a1+AP	3	10	733	137	191	62	343	18.7868	25	7.47568	46.3555
9c,d,i,j	Rax:Cre; Brn3aCKOAP/WT	Gfr_a2+AP	3	10	664	130	161	80	293	20.1873	25.8027	11.3248	44.3152	0.00689865	0.0310468	0.974789	0.675078	1.71675e-06	29.5492	3
9c,d,i,j	Rax:Cre; Brn3aCKOAP/KO	Gfr_a2+AP	3	10	646	68	222	82	274	9.04977	33.3333	12.7394	42.1833
9e, f, k, l	Rax:Cre; Brn3aCKOAP/WT	Gfr_a3+AP	2	8	440	30	174	152	84	4.35428	38.2398	34.1958	20	0.376182	0.00387419	0.0642212	0.243003	4.12953e-06	27.7343	3
9e, f, k, l	Rax:Cre; Brn3aCKOAP/KO	Gfr_a3+AP	3	10	679	19	365	201	94	2.47858	54.0081	26.4698	12.8239
	Figure 10 : Coexpression of Ret and Brn3a at E15
Age = E15						Cell Counts								Medians (% relative to total)								P values KS2 tests WT vs. KO								Chi Square Test WT vs. KO
Figure	Genotype	Staining	mice	images	Cells total	AP	Ret	GFRa1	AP+Ret	AP+GFRa1	Ret+GFRa1	Triple	DAPI	AP	Ret	GFRa1	AP+Ret	AP+GFRa1	Ret+GFRa1	Triple	DAPI	AP	Ret	GFRa1	AP+Ret	AP+GFRa1	Ret+GFRa1	Triple	DAPI	P value	ChiStat	Degrees of Freedom
10a, c, e	Rax:Cre; Brn3aCKOAP/WT	Ret+Gfr_a1+AP	2	6	854	6	98	56	1	68	45	117	463	0.340136	12.9095	6.44345	0	8.94097	6.18622	13.5057	52.0525	0.906609	0.190934	0.951087	0.468385	0.906609	0.620833	0.281629	0.620833	0.000308581	27.1857	7
10a, c, e	Rax:Cre; Brn3aCKOAP/KO	Ret+Gfr_a1+AP	3	7	873	6	47	52	3	71	58	159	477	0	4.40252	5.40541	0	7.69231	6.75676	16.129	54.4643
Figure	Genotype	Staining	mice	images	Cells total	Ret	Brn3a	Brn3b	Ret+Brn3a	Ret+Brn3b	Brn3a+Brn3b	Triple	DAPI	Ret	Brn3a	Brn3b	Ret+Brn3a	Ret+Brn3b	Brn3a+Brn3b	Triple	DAPI	Ret	Brn3a	Brn3b	Ret+Brn3a	Ret+Brn3b	Brn3a+Brn3b	Triple	DAPI	P value	ChiStat	Degrees of Freedom
10g, i, k	Rax:Cre; RetECKECFP/WT	3a+3b+eGFP	5	13	2070	113	148	214	3	497	370	255	470	1.70455	6.09756	10.6383	0	24.5833	16.4706	13.8298	23.5294	0.881005	0.0642972	0.420194	0.999104	0.420194	0.881005	0.366184	0.904243	0.000163063	28.715	7
10g, i, k	Rax:Cre; RetECKECFP/KO	3a+3b+eGFP	3	10	1529	42	144	152	4	320	294	184	389	1.37143	9.57143	9.30391	0	19.8073	17.1302	12.4702	22.2294
Age = P0						Cell Counts								Medians (% relative to total)								P values KS2 tests WT vs. KO								Chi Square Test WT vs. KO
Figure	Genotype	Staining	mice	images	Cells total	AP	Ret	GFRa1	AP+Ret	AP+GFRa1	Ret+GFRa1	Triple	DAPI	AP	Ret	GFRa1	AP+Ret	AP+GFRa1	Ret+GFRa1	Triple	DAPI	AP	Ret	GFRa1	AP+Ret	AP+GFRa1	Ret+GFRa1	Triple	DAPI	P value	ChiStat	Degrees of Freedom
10b, d, f	Rax:Cre; Brn3aCKOAP/WT	Ret+Gfr_a1+AP	3	7	330	8	8	25	0	61	16	62	150	1.92308	0	8.16327	0	15.3846	5.40541	17.3077	44.6429	0.292931	0.806919	0.860816	1	0.806919	0.806919	0.806919	0.337948	0.462764	5.65635	6
10b, d, f	Rax:Cre; Brn3aCKOAP/KO	Ret+Gfr_a1+AP	4	8	439	8	7	31	0	66	26	70	231	0	1.02041	7.20663	0	15.2074	5.91837	15.1055	50.7143
Figure	Genotype	Staining	mice	images	Cells total	Ret	Brn3a	Brn3b	Ret+Brn3a	Ret+Brn3b	Brn3a+Brn3b	Triple	DAPI	Ret	Brn3a	Brn3b	Ret+Brn3a	Ret+Brn3b	Brn3a+Brn3b	Triple	DAPI	Ret	Brn3a	Brn3b	Ret+Brn3a	Ret+Brn3b	Brn3a+Brn3b	Triple	DAPI	P value	ChiStat	Degrees of Freedom
10h, j, l	Rax:Cre; RetECKECFP/WT	3a+3b+eGFP	3	10	1033	32	260	96	71	104	188	28	254	2.35732	24.6485	8.25758	6.03626	10.1417	18.0556	2.87879	24.1007	0.540497	0.214178	0.767986	0.904243	0.152102	0.0642972	0.0642972	0.767986	0.00274843	21.8015	7
10h, j, l	Rax:Cre; RetECKECFP/KO	3a+3b+eGFP	4	13	1383	41	297	116	96	103	297	73	360	3.52941	21.6667	7.09677	6.34921	7.14286	23.2323	5	26.2626
	Supplementary Figure 2 : Coexpression of Ret, GFRa2, GFRa3 and Brn3a at E15
Age = E15						Cell Counts								Medians (% relative to total)								P values KS2 tests WT vs. KO								Chi Square Test WT vs. KO
Figure	Genotype	Staining	mice	images	Cells total	AP	Ret	GFRa2	AP+Ret	AP+GFRa2	Ret+GFRa2	Triple	DAPI	AP	Ret	GFRa2	AP+Ret	AP+GFRa2	Ret+GFRa2	Triple	DAPI	AP	Ret	GFRa2	AP+Ret	AP+GFRa2	Ret+GFRa2	Triple	DAPI	P value	ChiStat	Degrees of Freedom
Sup 2a-d	Rax:Cre; Brn3aCKOAP/WT	Ret+Gfr_a2+AP	2	6	653	2	7	6	2	25	75	166	370	0	0	1.17244	0	3.78282	8.86638	23.8295	61.4963	0.999998	0.951087	0.700131	0.99991	0.281629	0.700131	0.99991	0.468385	0.103338	11.9165	7
Sup 2a-d	Rax:Cre; Brn3aCKOAP/KO	Ret+Gfr_a2+AP	3	7	940	3	6	5	1	23	78	230	594	0	0	0	0	2.32558	8.16327	23.4783	62.6087
Age = E15						Cell Counts								Medians (% relative to total)								P values KS2 tests WT vs. KO								Chi Square Test WT vs. KO
Figure	Genotype	Staining	mice	images	Cells total	AP	Ret	GFRa3	AP+Ret	AP+GFRa3	Ret+GFRa3	Triple	DAPI	AP	Ret	GFRa3	AP+Ret	AP+GFRa3	Ret+GFRa3	Triple	DAPI	AP	Ret	GFRa3	AP+Ret	AP+GFRa3	Ret+GFRa3	Triple	DAPI	P value	ChiStat	Degrees of Freedom
Sup 2e-h	Rax:Cre; Brn3aCKOAP/WT	Ret+Gfra3+AP	2	6	662	11	1	10	1	83	35	236	285	1.26068	0	1.59015	0	13.0216	4.51342	36.2607	39.8349	0.542719	0.99991	0.0368189	0.99991	0.190934	0.155044	0.700131	0.23298	0.000378766	26.691	7
Sup 2e-h	Rax:Cre; Brn3aCKOAP/KO	Ret+Gfra3+AP	3	7	914	5	2	32	0	79	87	312	397	0.60241	0	3.44828	0	8.10811	11.8012	35.5932	47.2973
	Supplementary Figure 5 : Coexpression of TrkA-C and Brn3a in the adult retina
						Cell Counts				Medians (% relative to total)				P values KS2 tests WT vs. KO				Chi Square Test WT vs. KO
Figure	Genotype	Staining	mice	images	Cells total	AP	Marker	AP+Marker	DAPI	AP	Marker	AP+Marker	DAPI	AP	Marker	AP+Marker	DAPI	P value	ChiStat	Degrees of Freedom
Sup 5a-d	Rax:Cre; Brn3aCKOAP/WT	TrkA+AP	3	7	369	110	59	26	174	30.1887	15	6.81818	50	0.262286	0.0512566	0.0512566	0.153278	0.00181627	15.0004	3
Sup 5a-d	Rax:Cre; Brn3aCKOAP/KO	TrkA+AP	3	10	574	188	119	14	253	33.0601	20.3448	1.77005	43.0506
Sup 5e-h	Rax:Cre; Brn3aCKOAP/WT	TrkB+AP	3	9	375	15	112	122	126	4.54545	30.2326	30	32.5581	0.83697	0.394429	0.689803	0.790719	0.729471	1.29858	3
Sup 5e-h	Rax:Cre; Brn3aCKOAP/KO	TrkB+AP	3	8	369	16	118	106	129	3.42971	36.66	31.9041	37.3836
Sup 5i-l	Rax:Cre; Brn3aCKOAP/WT	TrkC+AP	3	10	508	47	175	173	113	8.15886	33.1731	34.5632	21.8716	0.994998	0.0567092	0.158206	0.994998	0.0293878	8.99273	3
Sup 5i-l	Rax:Cre; Brn3aCKOAP/KO	TrkC+AP	3	12	551	50	233	147	121	8.52608	42.8744	28.4639	22.763
