# Supplementary material for: Genetic interplay between transcription factor Pou4f1/Brn3a and neurotrophin receptor Ret in retinal ganglion cell type specification
Source: Neural Dev. 2021 Sep 21;16:5. doi: 10.1186/s13064-021-00155-z (PMC8454062; doi:10.1186/s13064-021-00155-z)
Supplement: Supplementary file 8 — Additional file 8: Supplementary Table 3. [file 13064_2021_155_MOESM8_ESM.xlsx]

## Sheet: RetxBrn3a_HET_E15
Cell_Name	genotype	celltype	OD Distance	Area1 (GCL)	Center_X	Center_Y	Area2	Center_X	Center_Y	RGC	InIn	InOut	OutIn	OutOut	INL	CellBody_X	CellBod_Y	ID_In	ID_Out	OD_In	OD_Out	IN_Thick	ON_Thick	IN_Excentr	ON_Excentr
MC340643_2_12	HET	AT1	1318.28	27049.1	114.1	107.8	17748.8	112.9	92.8	12	16	24	28	35	36	86.1	79.7	0.166667	0.5	0.666667	0.958333	0.333333	0.291667	0.427402	0.39677
MC340643_2_13	HET	AT1	1453.28	21717.5	111.7	103.9	9581.8	92.5	108.1	12	13	21	33	39	41	110.6	104.8	0.0344828	0.310345	0.724138	0.931034	0.275862	0.206897	0.0170897	0.333059
MC340643_2_03	HET	AT2	1104.54	18395.2	102.1	247.9	9928.5	87.5	254.4	20	22	30	34	45	47	93.2	255.1	0.0740741	0.37037	0.518519	0.925926	0.296296	0.407407	0.149565	0.102129
MC340643_2_01	HET	M5	1203.51	32675.9	113.5	110.2				27	31	37			53	126.1	109.7	0.153846	0.384615			0.230769		0.123613
MC340643_2_01	HET	M5	1203.51	32675.9	113.5	110.2				27	31	37			53	126.1	109.7	0.153846	0.384615			0.230769		0.123613
MC340643_2_02	HET	M5	1084.59	27133.6	149.6	104.7				17	22	30			47	142.2	105.1	0.166667	0.433333			0.266667		0.0797217
MC340643_2_04	HET	M5	1336.83	35131.1	133.4	109.7				19	22	27			43	97.4	114.2	0.125	0.333333			0.208333		0.342995
MC340643_2_16	HET	M5	1313.49	16807.2	83.7	107.3				30	33	38			52	82.2	92.2	0.136364	0.363636			0.227273		0.207408
MC340643_2_19	HET	M5	1009.55	28079.7	110	123.4				14	20	27			45	103.2	123.8	0.193548	0.419355			0.225806		0.0720323
MC340643_2_08	HET	ON-OFF DS	536.898	19961.4	229.9	96.2	15422.9	240.1	107.3	1	11	17	26	31	35	210.3	96.4	0.294118	0.470588	0.735294	0.882353	0.176471	0.147059	0.245837	0.452756
MC340643_2_14	HET	ON-OFF DS	542.899	19084.5	97.5	91.8	13744.9	110.9	94.3	18	27	33	37	43	53	120.9	97.7	0.257143	0.428571	0.542857	0.714286	0.171429	0.171429	0.309545	0.159642
MC340643_2_15	HET	ON-OFF DS	1400.14	32346.8	140.8	93.9	21219.8	144.9	94.3	30	41	46	49	54	58	105.5	62.6	0.392857	0.571429	0.678571	0.857143	0.178571	0.178571	0.464826	0.61515
MC340643_2_10	HET	ON/OFFbetta	951.228	13618.8	90.3	163.2				25	34	46			52	83.5	142.2	0.333333	0.777778			0.444444		0.335171
MC340643_2_20	HET	ON/OFFbetta	763.033	4623.9	57.7	71.4				37	45	59			63	57.7	65.8	0.307692	0.846154			0.538462		0.145931
MC340643_2_09	HET	RECURSIVE	560.352	16801	78.5	105.6	13752.9	71.8	98.3	6	15	23	28	32	39	66.1	91.6	0.272727	0.515152	0.666667	0.787879	0.242424	0.121212	0.255672	0.132917
MC340643_2_11	HET	RECURSIVE	778.093	10355.6	266.9	84.8	15050.7	270.4	77.2	4	15	18	24	27	33	285.1	80.6	0.37931	0.482759	0.689655	0.793103	0.103448	0.103448	0.325248	0.217932
MC340643_2_23	HET	AT1	669.031	15288	75.4	97	7823.7	76.1	54.1	16	17	26	37	42	44	66.8	82.6	0.0357143	0.357143	0.75	0.928571	0.321429	0.178571	0.240375	0.600587
MC340643_2_48	HET	AT1	894.302	18159	149.9	248.4	7541.9	145.2	249.3	12	13	20	35	43	44	156.4	257	0.03125	0.25	0.71875	0.96875	0.21875	0.25	0.141756	0.277328
MC340643_2_44	HET	AT2	1261.54	12801.7	99.8	97	8512.2	89.4	95.6	2	6	15	18	30	32	88.7	83.5	0.133333	0.433333	0.533333	0.933333	0.3	0.4	0.273721	0.232785
MC340643_2_50	HET	AT2	857.373	12049.1	87.9	71	6170.6	85.4	68.3	6	7	18	20	30	32	78.4	77.3	0.0384615	0.461538	0.538462	0.923077	0.423077	0.384615	0.184017	0.257201
MC340643_2_56	HET	AT2	588.178	23824.1	141.2	87.8	12236.5	148.4	94.3	5	9	16	17	35	36	162.9	75.1	0.129032	0.354839	0.387097	0.967742	0.225806	0.580645	0.288654	0.38542
MC340643_2_24	HET	M5	930.504	15347.6	84.9	76.3				8	14	22			41	75.1	88.7	0.181818	0.424242			0.242424		0.226069
MC340643_2_25	HET	M5	351.646	19694.4	99.9	72.7				12	21	27			48	98.7	86.8	0.25	0.416667			0.166667		0.178682
MC340643_2_38	HET	M5	1688.17	33120.8	319.2	134				25	30	37			53	301.5	157.1	0.178571	0.428571			0.25		0.283355
MC340643_2_52	HET	M5	731.368	24169.3	99.5	125.5				11	18	23			42	64.5	122.2	0.225806	0.387097			0.16129		0.400703
MC340643_2_55	HET	M5	1410.62	21413.7	119.6	114.1				18	22	27			41	144.5	133.2	0.173913	0.391304			0.217391		0.380012
MC340643_2_31	HET	OFFaS	563.67	21104.4	136.1	162.7				7	33	36			40	161.2	204.8	0.787879	0.878788			0.0909091		0.597865
MC340643_2_29	HET	ON-OFF DS	485.502	21567.3	106.2	190.1	7688.5	102.8	208	10	23	30	37	42	49	104.2	191.6	0.333333	0.512821	0.692308	0.820513	0.179487	0.128205	0.0301653	0.332632
MC340643_2_21	HET	ON/OFFbetta	824.804	6281.2	76.1	166.2				30	44	56			62	79.7	166.1	0.4375	0.8125			0.375		0.0805218
MC340643_2_22	HET	ON/OFFbetta	840.52	8209.9	139.8	217				26	36	50			54	137.4	209	0.357143	0.857143			0.5		0.163342
MC340643_2_26	HET	ON/OFFbetta	520.436	4244.9	48.9	262				7	22	33			37	39.7	265.1	0.5	0.866667			0.366667		0.264041
MC340643_2_28	HET	ON/OFFbetta	448.478	7660.9	60.1	78				10	25	35			42	49	71.4	0.46875	0.78125			0.3125		0.261447
MC340643_2_30	HET	ON/OFFbetta	565.337	9856.9	116.2	66.8				15	27	39			45	100	93.5	0.4	0.8			0.4		0.557404
MC340643_2_32	HET	ON/OFFbetta	700.902	10986.3	296.1	187				15	25	35			42	268.3	196.1	0.37037	0.740741			0.37037		0.494524
MC340643_2_33	HET	ON/OFFbetta	894.614	8094.4	66.4	53				17	26	37			40	60.3	59	0.391304	0.869565			0.478261		0.168522
MC340643_2_35	HET	ON/OFFbetta	1274.49	12778.7	87.3	90.2				13	18	33			41	76.8	85.8	0.178571	0.714286			0.535714		0.17846
MC340643_2_37	HET	ON/OFFbetta	1638.37	9038.5	194.2	165.1				34	50	59			61	220.6	144.5	0.592593	0.925926			0.333333		0.624139
MC340643_2_40	HET	ON/OFFbetta	581.391	8222.4	98.1	192.7				10	25	37			45	101.6	183.5	0.428571	0.771429			0.342857		0.192356
MC340643_2_41	HET	ONaS	1534.21	67290.9	175.1	168.3				27	32	34			54	177.7	165.1	0.185185	0.259259			0.0740741		0.0281651
MC340643_2_54	HET	ONaS	1677.26	82692	201.2	169				39	45	48			66	206.4	160	0.222222	0.333333			0.111111		0.0640509
MC340643_2_36	HET	Onspiny	1702.88	18856.6	104.7	81.1				37	45	52			62	100	84.2	0.32	0.6			0.28		0.0726545
MC340643_2_27	HET	RECURSIVE	599.764	8899.2	66.5	74.5	10381.3	70.3	71.2	21	33	38	43	48	51	49.3	55.5	0.4	0.566667	0.733333	0.9	0.166667	0.166667	0.481414	0.456008
MC340643_2_34	HET	RECURSIVE	895.547	16075.5	139.4	263.2	19914.4	131.6	263.8	14	25	28	38	41	44	111.9	215.8	0.366667	0.466667	0.8	0.9	0.1	0.1	0.76588	0.651517
MC340643_2_39	HET	RECURSIVE	679.848	16240.5	94.8	85.7	11382.9	95.4	94.1	11	22	29	35	42	46	94.8	79.7	0.314286	0.514286	0.685714	0.885714	0.2	0.2	0.0834289	0.239374
MC340657_1_39	HET	AT1	1066.96	28506.8	120.3	154.9	3587.5	128.9	112	8	10	15	28	32	34	110	170.6	0.0769231	0.269231	0.769231	0.923077	0.192308	0.153846	0.19707	1.82161
MC340657_1_52	HET	AT1	1245.38	25380.3	237.6	119.4	13382.7	228.5	110.9	12	13	23	36	38	40	233.5	108	0.0357143	0.392857	0.857143	0.928571	0.357143	0.0714286	0.134752	0.0885383
MC340657_1_33	HET	AT2	970.213	13249.1	304.4	260.8	7680.1	293.9	247.1	9	12	22	24	37	38	283.5	268.6	0.103448	0.448276	0.517241	0.965517	0.344828	0.448276	0.343426	0.48292
MC340657_1_36	HET	AT2	686.637	13668.5	128.2	124.5	9860	124.2	128.9	6	8	16	20	31	32	124.2	135.1	0.0769231	0.384615	0.538462	0.961538	0.307692	0.423077	0.171719	0.110642
MC340657_1_02	HET	M5	680.367	17100.8	118.3	84.4				7	11	15			34	117.7	108.4	0.148148	0.296296			0.148148		0.325315
MC340657_1_03	HET	M5	769.792	22677.2	245.6	161.1				5	8	13			30	249.9	174.2	0.12	0.32			0.2		0.162241
MC340657_1_05	HET	M5	730.471	29233.7	206.4	163				8	15	21			36	215.8	180.9	0.25	0.464286			0.214286		0.209538
MC340657_1_10	HET	M5	1435.54	25252.8	123.5	108.1				10	15	20			36	130	120.3	0.192308	0.384615			0.192308		0.154145
MC340657_1_20	HET	M5	564.504	18802.9	121.1	126.1				7	14	19			37	109	113.8	0.233333	0.4			0.166667		0.222968
MC340657_1_27	HET	M5	946.59	32568.8	188.9	130.1				7	11	16			31	214.5	135.1	0.166667	0.375			0.208333		0.256114
MC340657_1_29	HET	M5	1197.97	36226.4	152.5	167.1				12	19	24			38	111.6	179.6	0.269231	0.461538			0.192308		0.398168
MC340657_1_34	HET	M5	857.977	44413.1	177.9	154.6				7	11	17			35	167.1	199	0.142857	0.357143			0.214286		0.384215
MC340657_1_37	HET	M5	1017.44	27990	144.5	235.7				7	11	16			37	144.5	237	0.133333	0.3			0.166667		0.0137691
MC340657_1_38	HET	M5	1092.05	24028.4	219.3	106.5				11	16	20			40	249.3	113.5	0.172414	0.310345			0.137931		0.352156
MC340657_1_47	HET	M5	1532.96	33084.8	172.2	127.7				11	15	21			37	178.3	122.2	0.153846	0.384615			0.230769		0.0800154
MC340657_1_48	HET	M5	1465.01	32695.8	185.4	134.3				14	20	25			41	177.4	139.6	0.222222	0.407407			0.185185		0.0940427
MC340657_1_61	HET	M5	911.779	20210.3	126.6	130.1				7	14	20			35	127.1	117.7	0.25	0.464286			0.214286		0.154687
MC340657_1_63	HET	M5	1304.35	28896.5	149	125				12	18	24			41	144.2	128	0.206897	0.413793			0.206897		0.059005
MC340657_1_21	HET	ON-DS	580.612	45086.5	138.6	176.1	14003.5	148.7	159	5	16	22	23	26	34	124.8	166.7	0.37931	0.586207	0.62069	0.724138	0.206897	0.103448	0.139344	0.376001
MC340657_1_41	HET	ON-DS	332.829	46065.7	172.8	153.9	5332.9	205.5	140.1	7	18	25	29	36	39	191.2	132.9	0.34375	0.5625	0.6875	0.90625	0.21875	0.21875	0.230516	0.388493
MC340657_1_56	HET	ON-DS	480.426	29197.4	136.5	138.8	16437.6	147.7	139.1	5	18	23	25	29	35	127.7	96.4	0.433333	0.6	0.666667	0.8	0.166667	0.133333	0.449073	0.651694
MC340657_1_07	HET	ON-OFF DS	864.295	8390.6	140.9	124.8	32191.9	153.9	124.1	6	15	20	25	31	33	140.3	120	0.333333	0.518519	0.703704	0.925926	0.185185	0.222222	0.0935785	0.140288
MC340657_1_08	HET	ON-OFF DS	1626.33	32048.7	143.8	115.9	15205.8	113.8	106.8	18	24	31	34	38	41	147.7	107.4	0.26087	0.565217	0.695652	0.869565	0.304348	0.173913	0.0925687	0.487223
MC340657_1_30	HET	ON-OFF DS	1041.31	24459.9	270.7	115	10971.5	270.6	136.3	7	17	25	28	32	36	287.3	139.6	0.344828	0.62069	0.724138	0.862069	0.275862	0.137931	0.336245	0.287982
MC340657_1_40	HET	ON-OFF DS	340.693	10425.9	114	95.4	13942.1	105.9	88.9	5	13	18	21	25	32	84.5	82.6	0.296296	0.481481	0.592593	0.740741	0.185185	0.148148	0.558068	0.334782
MC340657_1_62	HET	ON-OFF DS	1003.84	15344.3	242.8	73.3	10953.3	236.1	71.2	4	15	19	23	27	35	221.2	74.8	0.354839	0.483871	0.612903	0.741935	0.129032	0.129032	0.309735	0.259537
MC340657_1_01	HET	ON/OFFbetta	1196.25	9257.2	102.2	90.8				7	17	24			27	129.6	104.8	0.5	0.85			0.35		0.566689
MC340657_1_19	HET	ON/OFFbetta	359.088	11418	116	113.1				10	21	30			34	107.1	100	0.458333	0.833333			0.375		0.262634
MC340657_1_26	HET	ON/OFFbetta	755.748	9484.6	174.4	240.2				9	20	27			34	158.7	230.3	0.44	0.72			0.28		0.337715
MC340657_1_51	HET	ON/OFFbetta	1047.93	10476	80.5	228.5				7	15	25			33	80.6	229.3	0.307692	0.692308			0.384615		0.013958
MC340657_1_53	HET	ON/OFFbetta	422.211	9812.2	108.9	76.6				8	20	29			38	90.3	76.4	0.4	0.7			0.3		0.332751
MC340657_1_60	HET	ON/OFFbetta	796.743	11134.9	177.9	115.9				7	17	32			36	150.6	114.2	0.344828	0.862069			0.517241		0.45933
MC340657_1_23	HET	ONaS	512.68	38577.1	162.5	147.5				9	14	16			35	167.7	157.4	0.192308	0.269231			0.0769231		0.100889
MC340657_1_65	HET	Onspiny	1272.72	15430.3	94.6	114.4				4	14	19			29	89.3	126.1	0.4	0.6			0.2		0.183229
MC340657_1_66	HET	Onspiny	1491.6	16433.3	285	199.7				8	18	23			32	290.2	214.5	0.416667	0.625			0.208333		0.216841
MC340657_1_67	HET	Onspiny	1606.27	17673.1	128	124.5				12	21	27			35	103.5	109.3	0.391304	0.652174			0.26087		0.384313
MC340657_1_04	HET	RECURSIVE	861.52	9187.4	80.2	235.2	8346.9	77.3	240.6	11	20	26	31	36	40	63.5	232.2	0.310345	0.517241	0.689655	0.862069	0.206897	0.172414	0.313676	0.313345
MC340657_1_09	HET	RECURSIVE	1511.6	14955.6	311.8	122.2	14113.3	316.6	120.4	9	18	25	26	31	35	306.7	99.7	0.346154	0.615385	0.653846	0.846154	0.269231	0.192308	0.334291	0.342255
MC340657_1_35	HET	RECURSIVE	825.704	11192.2	245.9	183.5	15558.5	246.2	179.4	4	11	21	24	29	34	235.1	170.6	0.233333	0.566667	0.666667	0.833333	0.333333	0.166667	0.281798	0.201234
MC340657_1_42	HET	RECURSIVE	1079.17	15053.8	116.4	86.4	13494.9	117.1	104.5	17	26	34	41	45	48	116.7	78	0.290323	0.548387	0.774194	0.903226	0.258065	0.129032	0.121394	0.404274
MC340657_1_45	HET	RECURSIVE	1248.78	19219.8	103.7	111.1	10560	110.8	98.3	7	16	21	30	35	41	111.6	128.7	0.264706	0.411765	0.676471	0.823529	0.147059	0.147059	0.246582	0.524393
MC340657_1_54	HET	RECURSIVE	516.692	16081.2	205.9	127	9680.5	221.1	128.1	8	20	22	34	36	40	192.5	117.1	0.375	0.4375	0.8125	0.875	0.0625	0.0625	0.232805	0.551873
MC340658_2_17	HET	M5	1124.78	25901.6	241.3	158.4				5	11	18			34	241.6	174.8	0.206897	0.448276	-0.172414	-0.172414	0.241379	0	0.1806
MC340658_2_21	HET	M5	1550.34	43720	141.8	145.8				9	14	20			38	143.2	149.6	0.172414	0.37931	-0.310345	-0.310345	0.206897	0	0.03432
MC340658_2_35	HET	M5	810.458	26939.3	271.9	108.1				5	8	13			33	256.4	93.8	0.107143	0.285714	-0.178571	-0.178571	0.178571	0	0.22768
MC340658_2_49	HET	M5	778.406	22759.6	100.6	159.2				12	19	25			39	133.5	152.5	0.259259	0.481481	-0.444444	-0.444444	0.222222	0	0.394369
MC340658_2_58	HET	M5	906.095	16639.4	98.3	141.2				6	12	18			34	78	155.8	0.214286	0.428571	-0.214286	-0.214286	0.214286	0	0.343497
MC340658_2_61	HET	M5	1386.35	23812.5	100.3	133.3				5	10	16			35	94.2	102.6	0.166667	0.366667	-0.166667	-0.166667	0.2	0	0.359425
MC340658_2_39	HET	ON-DS	985.668	36350.1	293	202.6	1334.3	327.5	193.5	6	15	19	23	27	32	266.7	165.4	0.346154	0.5	0.653846	0.807692	0.153846	0.153846	0.423425	3.24923
MC340658_2_53	HET	ON-DS	481.053	36305.6	174.7	133.1	17213.3	178.1	139.7	9	16	21	25	30	35	135.5	126.4	0.269231	0.461538	0.615385	0.807692	0.192308	0.192308	0.369842	0.602753
MC340658_2_54	HET	ON-DS	569.051	39861	161.9	181.3	10770.2	150.9	160.5	4	15	19	20	25	29	144.2	170.6	0.44	0.6	0.64	0.84	0.16	0.2	0.18357	0.206949
MC340658_2_07	HET	ON-OFF DS	420.136	12405.2	272.7	139.1	22462.7	259.7	155.6	8	19	24	29	36	39	256.4	146.4	0.354839	0.516129	0.677419	0.903226	0.16129	0.225806	0.284148	0.115559
MC340658_2_18	HET	ON-OFF DS	1291.69	16104.3	104.9	93.8	8911.2	114.9	86.8	8	19	26	30	34	40	111.9	81.9	0.34375	0.5625	0.6875	0.8125	0.21875	0.125	0.192782	0.10785
MC340658_2_43	HET	ON-OFF DS	503.523	7181.1	297	287.3	9921.3	300.2	265	9	16	21	25	30	34	295.7	267.7	0.28	0.48	0.64	0.84	0.2	0.2	0.410751	0.0933604
MC340658_2_56	HET	ON-OFF DS	867.925	10181.4	204.7	147.6	20961.7	199.5	137.1	5	14	21	22	27	35	200.3	169	0.3	0.533333	0.566667	0.733333	0.233333	0.166667	0.383677	0.390552
MC340658_2_02	HET	ON/OFFbetta	643.387	6894.6	70.6	129.2				6	20	29			36	57.1	131.9	0.466667	0.766667			0.3		0.293806
MC340658_2_11	HET	ON/OFFbetta	969.797	8798.8	85.2	103.9				7	19	33			37	70.6	101.9	0.4	0.866667			0.466667		0.278383
MC340658_2_13	HET	ON/OFFbetta	934.175	7721.5	234.7	166.6				9	15	29			32	222.5	142.2	0.26087	0.869565			0.608696		0.550122
MC340658_2_14	HET	ON/OFFbetta	434.271	11676.3	83.1	95.2				7	18	30			35	44.5	80.6	0.392857	0.821429			0.428571		0.67676
MC340658_2_15	HET	ON/OFFbetta	579.58	10176.5	102.3	243.6				11	19	33			35	67.4	247	0.333333	0.916667			0.583333		0.615945
MC340658_2_19	HET	ON/OFFbetta	1295.58	10346.5	243.6	120.3				5	19	28			37	239.6	96.1	0.4375	0.71875			0.28125		0.427303
MC340658_2_24	HET	ON/OFFbetta	1308.84	11597.7	81.9	97.1				4	11	22			32	85.5	102.9	0.25	0.642857			0.392857		0.112324
MC340658_2_25	HET	ON/OFFbetta	772.026	12984.6	116.3	92.1				8	13	26			34	96.4	87.1	0.192308	0.692308			0.5		0.319078
MC340658_2_26	HET	ON/OFFbetta	497.745	5033.4	75.9	77.7				6	20	30			35	57.1	80.9	0.482759	0.827586			0.344828		0.476315
MC340658_2_55	HET	ON/OFFbetta	854.814	9924.7	116.6	208.9				5	16	29			33	99.7	194.8	0.392857	0.857143			0.464286		0.391487
MC340658_2_57	HET	ON/OFFbetta	800.929	9894.2	299.7	214				5	15	26			30	284.8	221.9	0.4	0.84			0.44		0.300438
MC340658_2_06	HET	ONaS	326.499	28458.2	140.4	108.6				9	17	21			38	181.2	98.7	0.275862	0.413793			0.137931		0.441006
MC340658_2_08	HET	ONaS	463.411	43976	146.2	149.5				5	12	14			31	125.1	141.6	0.269231	0.346154			0.0769231		0.190382
MC340658_2_12	HET	ONaS	958.292	57965.5	142.4	180.9				6	14	16			36	134.5	162.5	0.266667	0.333333			0.0666667		0.147379
MC340658_2_29	HET	ONaS	285.506	29767.5	237.9	162.9				8	15	19			35	233.8	130.3	0.259259	0.407407			0.148148		0.337457
MC340658_2_36	HET	Onspiny	1062.88	13769.3	84.7	103.5				5	15	22			30	70.3	92.6	0.4	0.68			0.28		0.272729
MC340658_2_40	HET	Onspiny	779.227	12315.1	68.5	126.4				6	21	29			39	55.1	113.2	0.454545	0.69697			0.242424		0.300348
MC340658_2_42	HET	Onspiny	615.844	13119.1	204.8	200.6				6	18	25			31	209	206.1	0.48	0.76			0.28		0.107062
MC340658_2_01	HET	RECURSIVE	1272.59	15695.8	129.9	127.9	11184.5	135.4	124.4	14	22	28	33	39	43	103.5	141.6	0.275862	0.482759	0.655172	0.862069	0.206897	0.206897	0.420687	0.607244
MC340658_2_03	HET	RECURSIVE	692.98	8493.7	143.5	118.4	8300.2	146.5	120.9	8	14	20	26	32	36	123.5	116.7	0.214286	0.428571	0.642857	0.857143	0.214286	0.214286	0.385931	0.454748
MC340658_2_05	HET	RECURSIVE	591.982	13922.6	167.2	119.2	7561.4	166.4	131.3	5	16	20	30	34	42	145.1	108	0.297297	0.405405	0.675676	0.783784	0.108108	0.108108	0.37208	0.643309
MC340658_2_16	HET	RECURSIVE	1091.7	19957.2	105	84.5	12032.4	101.3	82.1	6	15	24	28	33	36	90	86.4	0.3	0.6	0.733333	0.9	0.3	0.166667	0.189654	0.195314
MC340658_2_38	HET	RECURSIVE	1094.33	11495.1	175.1	90.2	9249.5	175.9	83.9	7	15	22	24	29	33	169.3	109.3	0.307692	0.576923	0.653846	0.846154	0.269231	0.192308	0.32991	0.483534
MC340658_2_45	HET	RECURSIVE	629.158	13705.1	353.8	78.2	14317.8	358.2	72	9	16	22	26	31	35	335.1	91.6	0.269231	0.5	0.653846	0.846154	0.230769	0.192308	0.34822	0.448635
MC340658_2_59	HET	RECURSIVE	1286.69	12044.8	140.4	98.1	12596.3	131	99.8	6	17	23	27	31	37	104.2	83.5	0.354839	0.548387	0.677419	0.806452	0.193548	0.129032	0.630232	0.495251
MC340658_2_60	HET	RECURSIVE	1159.71	8684.7	130.8	218.7	10470.7	124.2	221.4	4	15	19	26	29	33	114.5	222.2	0.37931	0.517241	0.758621	0.862069	0.137931	0.103448	0.317003	0.168547
MC340659_1_08	HET	AT1	529.711	21817.3	121.1	113.7	2425.7	121.8	106.4	8	11	18	27	31	33	113.5	113.8	0.12	0.4	0.76	0.92	0.28	0.16	0.0911833	0.400077
MC340659_1_14	HET	AT1	900.174	17647.4	111.7	82.2	1516.8	149.3	69.8	8	9	16	28	32	33	121.6	107.1	0.04	0.32	0.8	0.96	0.28	0.16	0.357431	2.1139
MC340659_1_40	HET	AT1	722.19	15872	113.6	102.9	11772.6	118.4	100.8	5	7	16	21	28	30	123.5	112.9	0.08	0.44	0.64	0.92	0.36	0.28	0.197921	0.214448
MC340659_1_51	HET	AT1	1601.12	21417.7	145	109.7	16447.2	116.2	127.3	4	6	17	26	31	32	134.5	118.4	0.0714286	0.464286	0.785714	0.964286	0.392857	0.178571	0.165107	0.281172
MC340659_1_52	HET	AT1	1698.08	36845.7	157.5	173.4	5933.3	156.2	219.4	8	11	18	31	35	36	167.7	219	0.107143	0.357143	0.821429	0.964286	0.25	0.142857	0.431358	0.264714
MC340659_1_01	HET	M5	1009.94	23261.4	111	132.2				7	12	17			31	109.7	110	0.208333	0.416667			0.208333		0.258371
MC340659_1_03	HET	M5	856.527	22575.7	117.8	178.4				5	8	13			31	122.2	158.7	0.115385	0.307692			0.192308		0.238057
MC340659_1_09	HET	M5	467.593	21293.1	139.1	126.6				6	10	14			30	113.8	105.5	0.166667	0.333333			0.166667		0.400056
MC340659_1_10	HET	M5	348.124	25861.8	117.4	163.8				9	14	18			35	116.1	149.6	0.192308	0.346154			0.153846		0.157122
MC340659_1_21	HET	M5	1199.95	26381.4	110.9	109				4	8	16			32	107.4	151.9	0.142857	0.428571			0.285714		0.469585
MC340659_1_24	HET	M5	1324.85	38331	151.8	170.8				9	14	19			33	170.3	188	0.208333	0.416667			0.208333		0.228629
MC340659_1_26	HET	M5	861.088	27146.5	118.6	124.1				4	9	14			30	110.3	116.1	0.192308	0.384615			0.192308		0.123981
MC340659_1_41	HET	M5	920.938	22173.1	144.9	117.4				5	11	18			33	131.6	98.4	0.214286	0.464286			0.25		0.275993
MC340659_1_48	HET	M5	977.351	22136.8	97.4	117.2				6	12	18			36	104.2	121.3	0.2	0.4			0.2		0.0945693
MC340659_1_50	HET	M5	1133.79	29383.9	144.8	145.9				12	19	26			42	152.9	163.2	0.233333	0.466667			0.233333		0.197468
MC340659_1_55	HET	M5	1124.61	24408.4	139.7	212				9	14	19			38	123.5	207	0.172414	0.344828			0.172414		0.192295
MC340659_1_61	HET	M5	549.069	16884.8	106.5	225.3				6	14	18			32	126.1	224.5	0.307692	0.461538			0.153846		0.267507
MC340659_1_04	HET	OFFaT	841.75	15763.4	266.1	120				5	21	27			31	248	123.8	0.615385	0.846154			0.230769		0.261027
MC340659_1_54	HET	OFFaT	776.786	11531	83.7	105.5				7	25	32			34	89	102.2	0.666667	0.925926			0.259259		0.103027
MC340659_1_11	HET	ON-DS	246.935	42743.1	156.8	149.4	16647.9	138.8	130.4	8	17	21	23	28	31	146.1	142.9	0.391304	0.565217	0.652174	0.869565	0.173913	0.217391	0.107305	0.198801
MC340659_1_29	HET	ON-DS	400.47	44594.1	294.2	169.2	1106.6	304.1	190.2	5	17	23	25	30	35	297	146.7	0.4	0.6	0.666667	0.833333	0.2	0.166667	0.190259	2.34784
MC340659_1_31	HET	ON-DS	413.46	37755.5	295.6	151.4	3908.8	317.1	186.4	8	14	19	22	29	33	294.4	139.3	0.24	0.44	0.56	0.84	0.2	0.28	0.110888	1.4819
MC340659_1_49	HET	ON-DS	1259.74	39269.8	134.2	143.6	16994.6	148.7	123.3	12	22	27	31	36	40	83.2	149.6	0.357143	0.535714	0.678571	0.857143	0.178571	0.178571	0.459188	0.95942
MC340659_1_60	HET	ON-DS	717.507	35503.4	120.2	141.4	27728.7	116.8	157.2	4	16	20	24	27	33	76.4	154.2	0.413793	0.551724	0.689655	0.793103	0.137931	0.103448	0.42914	0.431098
MC340659_1_15	HET	ON-OFF DS	429.792	17317.9	109.7	131.9	11446.3	111.4	139.9	5	13	18	20	24	30	125.5	143.8	0.32	0.52	0.6	0.76	0.2	0.16	0.266345	0.242303
MC340659_1_25	HET	ON-OFF DS	782.667	7946.6	111.3	137.6	16708.4	110.1	127	4	13	17	21	25	34	87.4	141.9	0.3	0.433333	0.566667	0.7	0.133333	0.133333	0.482714	0.372237
MC340659_1_27	HET	ON-OFF DS	523.438	10511.2	110.9	148.7	16153.1	121.7	132.6	4	14	19	22	27	33	124.5	131.3	0.344828	0.517241	0.62069	0.793103	0.172414	0.172414	0.381702	0.0430411
MC340659_1_05	HET	ON/OFFbetta	713.519	8488.4	94.8	135.5				6	15	24			28	70.6	147.7	0.409091	0.818182			0.409091		0.521245
MC340659_1_06	HET	ON/OFFbetta	695.53	6759.6	190	81				5	14	24			28	181.6	94.5	0.391304	0.826087			0.434783		0.34269
MC340659_1_17	HET	ON/OFFbetta	1046.68	11171.8	105.1	98.1				6	17	30			34	72.6	51.3	0.392857	0.857143			0.464286		0.955235
MC340659_1_28	HET	ON/OFFbetta	563.38	9881.8	116.5	105.9				7	21	29			39	96.4	100.3	0.4375	0.6875			0.25		0.371943
MC340659_1_42	HET	ON/OFFbetta	314.941	8950.7	92.5	118.2				16	26	35			42	77.1	103.2	0.384615	0.730769			0.346154		0.402654
MC340659_1_43	HET	ON/OFFbetta	573.519	7627.6	101.5	159.2				6	16	27			31	70.6	189.6	0.4	0.84			0.44		0.87949
MC340659_1_44	HET	ON/OFFbetta	521.532	9707.7	158.7	239.3				9	17	28			32	150.6	233.2	0.347826	0.826087			0.478261		0.182367
MC340659_1_45	HET	ON/OFFbetta	637.706	8703.2	233.8	113.1				6	21	30			37	205.1	136.7	0.483871	0.774194			0.290323		0.705776
MC340659_1_53	HET	ON/OFFbetta	526.563	9253.4	91.6	124.6				5	14	27			32	54.8	132.5	0.333333	0.814815			0.481481		0.693339
MC340659_1_59	HET	ON/OFFbetta	523.215	6439.8	146.7	206.3				10	25	34			36	175.8	237.7	0.576923	0.923077			0.346154		0.945328
MC340659_1_18	HET	ONaS	936.972	32349.3	303.6	122.8				7	16	18			33	304.1	129.3	0.346154	0.423077			0.0769231		0.0642284
MC340659_1_38	HET	ONaS	1114.37	69756.9	256.2	172.4				5	12	14			35	264.1	165.4	0.233333	0.3			0.0666667		0.0708163
MC340659_1_39	HET	ONaS	951.948	39602	152.8	134				6	15	17			36	152.9	120.6	0.3	0.366667			0.0666667		0.119323
MC340659_1_19	HET	Onspiny	1326.15	12203.6	234.7	96.1				7	19	25			33	247	99.7	0.461538	0.692308			0.230769		0.205577
MC340659_1_02	HET	RECURSIVE	1155.86	12178	226.3	257.8	13151.2	220.3	256.1	8	15	17	26	28	33	218.3	250.9	0.28	0.36	0.72	0.8	0.08	0.08	0.16964	0.0860881
MC340659_1_07	HET	RECURSIVE	670.374	12964.3	111.8	113.7	7923.2	110.5	107.7	6	15	19	28	32	35	101.6	125.8	0.310345	0.448276	0.758621	0.896552	0.137931	0.137931	0.246292	0.401528
MC340659_1_12	HET	RECURSIVE	199.994	10932.1	104.9	110.6	9620.7	104.4	106.8	10	18	21	29	31	35	92.6	111.9	0.32	0.44	0.76	0.84	0.12	0.08	0.209619	0.232237
MC340659_1_13	HET	RECURSIVE	179.121	12881	105.3	117.5	12429.7	116.9	115.7	4	14	20	26	30	35	130.6	145.1	0.322581	0.516129	0.709677	0.83871	0.193548	0.129032	0.584576	0.515529
MC340659_1_16	HET	RECURSIVE	684.56	11980.9	114.4	112.7	5631.9	112.7	105.1	6	14	19	24	28	32	102.2	106.1	0.307692	0.5	0.692308	0.846154	0.192308	0.153846	0.224555	0.24905
MC340659_1_57	HET	RECURSIVE	1381.69	11822.7	369.1	74.8	8629.8	366.7	80.9	9	19	26	32	38	41	370.9	87.4	0.3125	0.53125	0.71875	0.90625	0.21875	0.1875	0.207426	0.147619
MC340662_2_42	HET	AT1	704.262	22682.8	97.1	248.1	3423.7	143.2	120.9	5	6	15	31	35	36	100.9	105.5	0.0322581	0.322581	0.83871	0.967742	0.290323	0.129032	1.67838	1.36328
MC340662_2_22	HET	AT2	1160.5	10908.3	97.5	108.7	10078.2	77.7	108.7	5	9	17	21	32	33	86.4	100.3	0.142857	0.428571	0.571429	0.964286	0.285714	0.392857	0.236173	0.213462
MC340662_2_24	HET	AT2	978.891	12392.3	88.2	88.4	9764.7	86.5	87.7	10	12	23	27	38	39	102.2	100.9	0.0689655	0.448276	0.586207	0.965517	0.37931	0.37931	0.298754	0.367822
MC340662_2_25	HET	AT2	780.439	9911.2	85.6	120.8	5113.9	91.4	121.5	12	14	20	24	37	39	89.3	123.8	0.0740741	0.296296	0.444444	0.925926	0.222222	0.481481	0.084785	0.0771746
MC340662_2_36	HET	AT2	1465.79	12921.2	107.2	97.3	9551.1	104.6	96.7	5	8	18	20	37	38	105.5	99	0.0909091	0.393939	0.454545	0.969697	0.30303	0.515152	0.0374781	0.044782
MC340662_2_52	HET	AT2	1149.79	16961.3	104.2	99.3	15220.9	99.3	100.9	1	3	14	17	28	29	97.7	91.3	0.0714286	0.464286	0.571429	0.964286	0.392857	0.392857	0.140249	0.139787
MC340662_2_16	HET	M5	896.498	14563.1	129.5	99.5				17	21	27			43	140.3	90.6	0.153846	0.384615			0.230769		0.205494
MC340662_2_21	HET	M5	779.3	19197.4	121.3	241.2				9	14	21			41	127.1	250.3	0.15625	0.375			0.21875		0.138011
MC340662_2_41	HET	M5	503.752	22326.1	126.1	132.1				12	18	24			41	114.8	92.2	0.206897	0.413793			0.206897		0.491796
MC340662_2_50	HET	M5	1568.64	27704.2	252.3	120.3				29	32	39			57	234.1	120	0.107143	0.357143			0.25		0.193786
MC340662_2_51	HET	M5	1478.36	23221.7	108.1	145.1				6	12	18			35	105.5	168.3	0.206897	0.413793			0.206897		0.271466
MC340662_2_59	HET	M5	300.973	17628.4	111.6	111.5				9	11	16			37	89	130.6	0.0714286	0.25			0.178571		0.394915
MC340662_2_46	HET	ON-DS	1006.69	36216.4	145.3	143.9	3361.2	129.8	136.3	12	22	28	32	36	42	149.3	177.1	0.333333	0.533333	0.666667	0.8	0.2	0.133333	0.311372	1.38214
MC340662_2_53	HET	ON-OFF DS	1256.99	30268.4	120.8	167.3	20456.6	117.1	130.4	10	21	30	30	35	43	69	114.2	0.333333	0.606061	0.606061	0.757576	0.272727	0.151515	0.755551	0.628818
MC340662_2_01	HET	ON/OFFbetta	371.576	5371.4	74.7	165.7				15	34	47			48	84.5	215.4	0.575758	0.969697			0.393939		1.22479
MC340662_2_03	HET	ON/OFFbetta	360.714	6533.7	244.4	155.7				29	34	47			55	241.2	166.7	0.192308	0.692308			0.5		0.251141
MC340662_2_04	HET	ON/OFFbetta	314.104	4611.1	310	71.6				5	32	50			53	286.7	102.9	0.5625	0.9375			0.375		1.01825
MC340662_2_06	HET	ON/OFFbetta	614.291	7380.7	94	88.6				6	18	31			39	77.7	71	0.363636	0.757576			0.393939		0.494789
MC340662_2_18	HET	ON/OFFbetta	236.364	4429.2	73	68.3				9	23	30			39	50.6	64.5	0.466667	0.7			0.233333		0.604938
MC340662_2_19	HET	ON/OFFbetta	433.283	8395.2	113.7	105.5				6	15	26			35	97.7	98	0.310345	0.689655			0.37931		0.341744
MC340662_2_48	HET	ON/OFFbetta	1469.07	5703.1	76.4	143				5	16	25			35	92.6	158.7	0.366667	0.666667			0.3		0.529344
MC340662_2_49	HET	ON/OFFbetta	1538.55	7537.4	116	106.8				5	15	24			33	109	144.8	0.357143	0.678571			0.321429		0.788649
MC340662_2_55	HET	ON/OFFbetta	610.608	7030.2	78.5	156.1				12	28	38			40	61.3	138.7	0.571429	0.928571			0.357143		0.51707
MC340662_2_20	HET	ONaS	753.523	33406.5	136.6	114.6				13	22	25			44	135.5	115.5	0.290323	0.387097			0.0967742		0.0137792
MC340662_2_17	HET	RECURSIVE	939.94	14563.1	129.5	99.5	9805.2	199.5	173.2	7	19	28	31	39	44	195.1	151.6	0.324324	0.567568	0.648649	0.864865	0.243243	0.216216	1.23009	0.394475
MC340662_2_57	HET	RECURSIVE	749.209	12340.9	167.4	100	8817.8	178	97.8	5	16	19	30	32	37	193.2	85.5	0.34375	0.4375	0.78125	0.84375	0.09375	0.0625	0.472081	0.368981
MC340676_1_13	HET	AT1	1406.08	48770.5	164.7	137.7	10408.6	214.1	141.8	2	4	18	29	33	34	163	138.5	0.0625	0.5	0.84375	0.96875	0.4375	0.125	0.0150756	0.889392
MC340676_1_03	HET	M5	691.578	26009.7	100.2	110.8				7	10	18			32	84.2	141.9	0.12	0.44			0.32		0.38428
MC340676_1_02	HET	ON/OFFbetta	1326.42	16188.5	88	117				7	19	27			30	72.2	113.2	0.521739	0.869565			0.347826		0.226323
MC340676_1_16	HET	ON/OFFbetta	439.799	14673.2	110.2	85.2				5	13	32			39	93.3	92.7	0.235294	0.794118			0.558824		0.270475
MC340676_1_28	HET	ON/OFFbetta	1510.1	17177.4	175.8	170.2				5	18	25			29	165.8	159	0.541667	0.833333			0.291667		0.203003
MC340676_2_24	HET	ON/OFFbetta	803.527	12729.9	96.2	145.5				13	24	36			42	96.4	162.9	0.37931	0.793103			0.413793		0.273294
MC340676_2_40	HET	ON/OFFbetta	1024.53	14669.8	134.2	94.8				3	18	26			37	105.8	120.3	0.441176	0.676471			0.235294		0.558411
MC340676_1_14	HET	ONaS	1049.84	49787.6	170.5	126.8				7	16	19			36	189	142.5	0.310345	0.413793			0.103448		0.192693
MC340676_2_17	HET	ONaS	1349.4	55480.7	204.1	190.5				3	12	15			29	190.6	174.2	0.346154	0.461538			0.115385		0.159222
MC340676_2_31	HET	ONaS	1792.84	51243	160	174.4				8	14	17			35	156.4	141.9	0.222222	0.333333			0.111111		0.255964
MC340676_2_01	HET	Onspiny	1799.11	16247.8	99.9	96				5	17	21			33	81.9	96.8	0.428571	0.571429			0.142857		0.250477
MC340676_1_08	HET	RECURSIVE	970.417	21815.4	101.9	227.3	14881.6	118.8	236.1	10	20	22	32	34	39	152.5	238	0.344828	0.413793	0.758621	0.827586	0.0689655	0.0689655	0.620487	0.490297
MC340676_2_29	HET	RECURSIVE	1401.21	23928.8	183.3	122.9	27423.8	173.9	120	6	15	19	22	24	29	157.1	139.6	0.391304	0.565217	0.695652	0.782609	0.173913	0.0869565	0.355912	0.276229
MC340676_2_36	HET	RECURSIVE	1039.52	23538.5	108.8	136.4	24292.7	115.3	119.1	10	23	26	35	37	42	122.5	155.8	0.40625	0.5	0.78125	0.84375	0.09375	0.0625	0.274305	0.425201
MC340676_2_39	HET	RECURSIVE	1330.05	24114.8	136	106.3	22519.3	145.6	103.6	7	18	21	30	33	38	147.7	121.9	0.354839	0.451613	0.741935	0.83871	0.0967742	0.0967742	0.222514	0.21751
MC340677_2_15	HET	AT1	1588.39	39034	114.5	174.8	22751.9	126.1	138.4	2	3	9	23	25	27	111.3	189.3	0.04	0.28	0.84	0.92	0.24	0.08	0.13318	0.622727
MC340677_2_14	HET	M5	1407.47	33546.2	111.2	143.1				8	13	18			35	106.1	130.3	0.185185	0.37037			0.185185		0.133306
MC340677_2_01	HET	ON-OFF DS	1154.14	29695	174.6	178.1	19077.9	180.4	188.8	3	15	17	23	25	31	172.9	177.4	0.428571	0.5	0.714286	0.785714	0.0714286	0.0714286	0.0189052	0.175066
MC340677_1_01	HET	ON/OFFbetta	1633.38	17508.9	109.2	101.4				6	15	22			26	82.6	93.1	0.45	0.8			0.35		0.373157
MC340677_1_03	HET	ON/OFFbetta	913.649	13321	89.5	98				9	18	32			36	114.8	100	0.333333	0.851852			0.518519		0.389646
MC340677_1_10	HET	ON/OFFbetta	1076.6	7521.8	86.8	80.4				2	12	21			28	72.2	65.5	0.384615	0.730769			0.346154		0.42622
MC340677_1_11	HET	ON/OFFbetta	893.18	13838.3	309.6	100.2				12	25	31			40	313.8	76.4	0.464286	0.678571			0.214286		0.364049
MC340677_1_20	HET	ON/OFFbetta	884.426	13760.7	133.1	65.6				7	20	26			36	123.2	36.8	0.448276	0.655172			0.206897		0.460034
MC340677_1_24	HET	ON/OFFbetta	1284.01	15608.3	272.2	108.1				13	25	35			46	287.3	117.7	0.363636	0.666667			0.30303		0.253792
MC340677_1_25	HET	ON/OFFbetta	1069.24	14208.7	99.4	121.2				3	16	22			33	89	125.1	0.433333	0.633333			0.2		0.165117
MC340677_2_05	HET	ON/OFFbetta	380.225	8844.8	64.8	90.9				10	18	34			37	49.3	80.6	0.296296	0.888889			0.592593		0.350649
MC340677_2_19	HET	ON/OFFbetta	1742.19	19805.2	102.1	114.3				2	8	16			22	127.1	124.8	0.3	0.7			0.4		0.341423
MC340677_1_21	HET	ONaS	1040.17	56618.1	255.3	162.6				3	12	14			32	255.1	155.4	0.310345	0.37931			0.0689655		0.0536398
MC340677_2_02	HET	ONaS	830.847	68906	173.2	175.3				2	11	13			29	192.2	195.8	0.333333	0.407407			0.0740741		0.188682
MC340677_2_16	HET	ONaS	1554	74600.1	193.8	147.5				3	8	10			26	202.9	144.8	0.217391	0.304348			0.0869565		0.0615825
MC340677_2_18	HET	ONaS	1563.74	94299.8	241.7	177.7				8	14	15			34	238.3	199	0.230769	0.269231			0.0384615		0.124467
MC340691_1_05	HET	AT1	1238.82	24575.5	131.2	106.1	9466.1	128.1	107.1	6	8	19	24	27	28	128.1	90.9	0.0909091	0.590909	0.818182	0.954545	0.5	0.136364	0.17535	0.295049
MC340691_1_30	HET	AT1	1088.9	27571.8	112.1	127.6	15417.3	94.1	130.6	5	7	16	20	28	29	77.2	135.5	0.0833333	0.458333	0.625	0.958333	0.375	0.333333	0.381864	0.251116
MC340691_1_31	HET	AT1	1161.35	16007.4	90.2	86.2	11448.7	82.5	104.6	10	12	19	26	32	33	87.4	82.1	0.0869565	0.391304	0.695652	0.956522	0.304348	0.26087	0.0695365	0.381357
MC340691_1_35	HET	AT2	882.696	27644.2	125	136.1	3552.4	141.2	153.5	7	9	16	18	28	29	149.6	144.8	0.0909091	0.409091	0.5	0.954545	0.318182	0.454545	0.278092	0.359544
MC340691_1_16	HET	M5	1005.57	27277.3	116	110.6				4	10	15			26	110.3	107.3	0.272727	0.5			0.227273		0.0706657
MC340691_1_26	HET	M5	1112.23	16072.3	114.6	106.7				7	12	18			32	103.8	104.9	0.2	0.44			0.24		0.153038
MC340691_1_27	HET	M5	543.648	16607.9	128	105.3				9	14	18			29	143.8	97	0.25	0.45			0.2		0.245405
MC340691_1_28	HET	M5	617.744	23209.8	202.3	210.8				7	15	18			29	178.2	217.8	0.363636	0.5			0.136364		0.2919
MC340691_1_29	HET	M5	642.433	19049.5	78.8	129.2				9	15	19			32	76.8	132.9	0.26087	0.434783			0.173913		0.0539992
MC340691_1_36	HET	M5	968.951	21206.1	151.4	104.6				4	10	16			29	159.3	123.1	0.24	0.48			0.24		0.244782
MC340691_1_38	HET	M5	610.937	17770.1	109.5	112.2				5	11	15			30	118.2	127	0.24	0.4			0.16		0.228209
MC340691_1_42	HET	M5	759.875	22166	140.9	108.6				4	12	16			29	158.9	115.2	0.32	0.48			0.16		0.228184
MC340691_1_45	HET	M5	1079.5	23688.5	100.3	132				8	13	18			29	109.4	144	0.238095	0.47619			0.238095		0.173391
MC340691_1_23	HET	OFFaS	506.255	23845	109.2	115.1				4	21	22			24	92.7	128.4	0.85	0.9			0.05		0.243196
MC340691_1_02	HET	ON-OFF DS	1322.89	19537.9	92.7	98.4	4391.1	104.8	98	6	17	19	24	25	29	73.7	100.7	0.478261	0.565217	0.782609	0.826087	0.0869565	0.0434783	0.242627	0.834774
MC340691_1_03	HET	ON-OFF DS	1191.46	24710.7	131.4	122.5	11173.4	157.5	117.4	8	16	18	24	26	29	126	98.1	0.380952	0.47619	0.761905	0.857143	0.0952381	0.0952381	0.281706	0.619294
MC340691_1_06	HET	ON-OFF DS	1194.67	23855.9	107.2	106.3	7385.9	110.3	94.5	8	17	20	25	27	33	107.1	108.4	0.36	0.48	0.68	0.76	0.12	0.08	0.02412	0.294098
MC340691_1_15	HET	ON-OFF DS	551.602	16144.4	350.7	102.5	23728.7	329.8	104.9	7	14	17	22	26	28	311.1	113.3	0.333333	0.47619	0.714286	0.904762	0.142857	0.190476	0.572437	0.235821
MC340691_1_25	HET	ON-OFF DS	1185.94	20062.1	114.2	108.2	22164	96.9	115.2	9	17	18	22	23	27	120.2	116.1	0.444444	0.5	0.722222	0.777778	0.0555556	0.0555556	0.124107	0.277537
MC340691_1_40	HET	ON-OFF DS	472.647	14741.7	124.7	130.4	24251.7	117	120.2	7	16	18	24	26	29	115.7	126.4	0.409091	0.5	0.772727	0.863636	0.0909091	0.0909091	0.14374	0.0720822
MC340691_1_10	HET	ON/OFFbetta	310.674	10703.5	115.6	194.2				11	17	24			30	117.9	200.1	0.315789	0.684211			0.368421		0.108461
MC340691_1_19	HET	ON/OFFbetta	874.082	16615.2	101.1	107.2				9	13	25			26	80	120.4	0.235294	0.941176			0.705882		0.342149
MC340691_1_24	HET	ON/OFFbetta	347.706	9604.2	92.4	72.8				6	13	19			24	86.8	76.1	0.388889	0.722222			0.333333		0.11753
MC340691_1_32	HET	ON/OFFbetta	1350.49	7127.1	150	259.3				9	15	27			32	144.9	238	0.26087	0.782609			0.521739		0.45972
MC340691_1_13	HET	ONaS	430.607	64406.4	181.1	173.8				6	11	12			25	179.4	179	0.263158	0.315789			0.0526316		0.0381991
MC340691_1_41	HET	ONaS	677.917	34425.5	167.2	160.1				7	15	18			31	185.9	152.4	0.333333	0.458333			0.125		0.193142
MC340691_1_04	HET	RECURSIVE	1049.32	17182.8	226.3	190.3	14007.9	228.7	181.5	4	13	15	22	24	28	230.7	169.3	0.375	0.458333	0.75	0.833333	0.0833333	0.0833333	0.290046	0.185096
MC340691_1_17	HET	RECURSIVE	697.973	14815.1	113.4	85.1	10912.1	120.5	84.7	6	15	17	24	25	29	108	100.3	0.391304	0.478261	0.782609	0.826087	0.0869565	0.0434783	0.234837	0.339101
MC340691_1_20	HET	RECURSIVE	1281.97	19580.2	99.5	117.2	11279.2	88.3	124.5	8	16	18	24	25	29	68.6	125.1	0.380952	0.47619	0.761905	0.809524	0.0952381	0.047619	0.403891	0.328847
MC340691_1_37	HET	RECURSIVE	1072.17	15587.1	107.7	203.6	14253.8	109.9	198.6	4	12	15	23	25	29	104.7	199.6	0.32	0.44	0.76	0.84	0.12	0.08	0.0709663	0.0785938
MC340691_1_39	HET	RECURSIVE	663.51	15861.2	186.2	182.1	11952.5	187	188.9	7	14	15	22	24	29	183.3	174.6	0.318182	0.363636	0.681818	0.772727	0.0454545	0.0909091	0.11314	0.23941
MC340907_2_18	HET	AT1	868.92	21617.3	119.4	141.9	12490.9	116.9	143.1	8	9	17	25	32	33	126.5	155.9	0.04	0.36	0.68	0.96	0.32	0.28	0.189188	0.253681
MC340907_2_21	HET	AT1	1028.56	21119.3	339.4	172.5	14429.6	345.8	163.4	7	9	19	25	32	32	349.3	167.9	0.08	0.48	0.72	1	0.4	0.28	0.133109	0.0840968
MC340907_2_22	HET	AT1	1187.09	23732.1	125.1	99.5	6874.7	112	54	8	9	17	25	28	29	118.9	103.8	0.047619	0.428571	0.809524	0.952381	0.380952	0.142857	0.0867895	1.07448
MC340907_2_23	HET	AT1	1308.02	37145.6	174.7	124	5344	202.1	159.6	10	13	21	27	32	33	148.6	137.4	0.130435	0.478261	0.73913	0.956522	0.347826	0.217391	0.269746	1.40405
MC340907_2_29	HET	AT1	1038.71	21054	180.4	113	13279.2	205.8	127.3	8	10	17	25	29	30	209.8	120.8	0.0909091	0.409091	0.772727	0.954545	0.318182	0.181818	0.371463	0.117362
MC340907_2_19	HET	AT2	632.54	34466.8	134.8	152.8	16623.3	112	171.1	11	12	21	25	34	35	152.9	146.7	0.0416667	0.416667	0.583333	0.958333	0.375	0.375	0.182307	0.654552
MC340907_2_03	HET	M5	814.043	19561.7	88.4	244.6				14	19	25			37	84.3	245	0.217391	0.478261			0.26087		0.0521918
MC340907_2_05	HET	M5	828.698	21089.2	271.5	170.7				10	20	23			36	268	173.8	0.384615	0.5			0.115385		0.0570506
MC340907_2_07	HET	M5	653.547	25093.5	308.6	102				12	15	20			37	312.8	100.6	0.12	0.32			0.2		0.0495236
MC340907_2_09	HET	M5	267.986	25066.5	330.4	125				14	22	25			35	330.2	140	0.380952	0.52381			0.142857		0.167899
MC340907_2_10	HET	M5	460.751	17467.1	161.9	100.5				11	13	20			34	133.3	105.1	0.0869565	0.391304			0.304348		0.388389
MC340907_2_15	HET	M5	621.886	22980.9	105.6	209.3				10	14	21			35	97.8	207.2	0.16	0.44			0.28		0.0944216
MC340907_2_16	HET	M5	745.812	22850.1	100.1	128.4				8	12	18			30	102.1	145.8	0.181818	0.454545			0.272727		0.205315
MC340907_2_17	HET	M5	877.58	20715.4	103.6	111.2				8	13	20			33	108.6	130.1	0.2	0.48			0.28		0.240696
MC340907_2_20	HET	M5	971.056	33080.9	127.9	127.1				7	13	17			30	130.1	146	0.26087	0.434783			0.173913		0.185379
MC340907_2_26	HET	M5	702.766	27906.6	112.2	141.5				9	16	22			35	120.2	148.3	0.269231	0.5			0.230769		0.111373
MC340907_2_39	HET	ON-DS	1045.78	37758.8	257.3	143.6	27233.6	230.4	148.3	6	16	18	26	29	32	249.3	167.1	0.384615	0.461538	0.769231	0.884615	0.0769231	0.115385	0.226378	0.286246
MC340907_2_24	HET	ON-OFF DS	1672.4	23374.5	115.6	130.8	15055.6	116.9	133.6	6	15	17	24	26	28	109.7	165.3	0.409091	0.5	0.818182	0.909091	0.0909091	0.0909091	0.405669	0.469459
MC340907_2_25	HET	ON-OFF DS	435.996	18172.5	101.4	131.2	11096.7	112.7	127.6	7	20	21	26	28	34	97.8	141.9	0.481481	0.518519	0.703704	0.777778	0.037037	0.0740741	0.148398	0.347398
MC340907_2_27	HET	ON-OFF DS	1101.83	17433.4	127.8	99.7	13984.2	108.9	116.8	10	18	21	25	28	32	107.5	103.8	0.363636	0.5	0.681818	0.818182	0.136364	0.136364	0.27794	0.195927
MC340907_2_30	HET	ON-OFF DS	999.55	17579.9	109	104.4	15710.5	96.1	87.1	5	14	16	23	25	29	97.4	92.7	0.375	0.458333	0.75	0.833333	0.0833333	0.0833333	0.220192	0.0812747
MC340907_2_01	HET	ON/OFFbetta	1149.13	9926.5	89.2	86.7				13	22	29			36	85.1	87.5	0.391304	0.695652			0.304348		0.0742958
MC340907_2_06	HET	ON/OFFbetta	740.628	9078.9	63.9	243.9				8	18	26			32	62.7	258.8	0.416667	0.75			0.333333		0.277996
MC340907_2_28	HET	ON/OFFbetta	1160.33	10807.3	82.8	183.6				12	19	27			35	90.1	187.9	0.304348	0.652174			0.347826		0.144414
MC340907_2_35	HET	ON/OFFbetta	1029.5	7911.2	80.7	115.2				6	22	30			32	103.2	96.5	0.615385	0.923077			0.307692		0.582861
MC340907_2_36	HET	ON/OFFbetta	901.154	12502.6	209.7	97.5				4	16	24			31	223	69	0.444444	0.740741			0.296296		0.498418
MC340907_2_37	HET	ON/OFFbetta	761.413	5521.2	354	103.6				5	24	29			30	373.9	81.5	0.76	0.96			0.2		0.709214
MC340907_2_31	HET	ONaS	1036.96	45625	145.7	134.6				8	13	16			33	142.9	136.7	0.2	0.32			0.12		0.0290356
MC340907_2_14	HET	RECURSIVE	682.965	18345.6	132.8	112.3	16380	127.2	107.2	11	19	22	29	32	35	96.8	134.2	0.333333	0.458333	0.75	0.875	0.125	0.125	0.551281	0.562944
MC340911_2_02	HET	AT1	836.734	20227.7	112	219.9	9058.6	99.8	269.7	5	8	16	25	27	28	103.5	225.4	0.130435	0.478261	0.869565	0.956522	0.347826	0.0869565	0.12614	0.827652
MC340911_2_20	HET	AT1	1850.75	20161.6	96.7	91.7	8037.6	101.2	118.3	4	5	10	14	19	20	92.9	93.5	0.0625	0.375	0.625	0.9375	0.3125	0.3125	0.0524739	0.516901
MC340911_2_28	HET	AT1	1063.88	33623.1	306.2	122.5	1457.9	289.4	159.2	6	9	17	25	32	33	326	123.9	0.111111	0.407407	0.703704	0.962963	0.296296	0.259259	0.19182	2.35986
MC340911_2_15	HET	AT2	631.419	26205.7	341.4	143.2	11867.6	321.9	133	4	5	14	15	25	26	300.9	171.9	0.0454545	0.454545	0.5	0.954545	0.409091	0.454545	0.543353	0.719066
MC340911_2_03	HET	M5	802.462	21955.9	259.9	79.6				6	14	16			28	253.2	87.7	0.363636	0.454545			0.0909091		0.12571
MC340911_2_04	HET	M5	637.821	34645	141.1	118.8				3	10	12			25	151.4	131.6	0.318182	0.409091			0.0909091		0.156412
MC340911_2_14	HET	M5	414.256	22325	87.5	154.8				7	10	13			28	81.9	157.9	0.142857	0.285714			0.142857		0.0759105
MC340911_2_16	HET	M5	352.198	23834.3	101.5	103.1				11	19	21			34	96.1	101.9	0.347826	0.434783			0.0869565		0.0634928
MC340911_2_18	HET	M5	1527.93	37194.6	173.2	178.1				12	18	20			34	167.7	209.6	0.272727	0.363636			0.0909091		0.293803
MC340911_2_21	HET	M5	1757.25	29795.1	117.3	138.7				6	12	15			27	101.9	144.8	0.285714	0.428571			0.142857		0.170044
MC340911_2_22	HET	M5	1247.24	22120.7	128.4	120.4				9	16	21			32	139.1	113.5	0.304348	0.521739			0.217391		0.15169
MC340911_2_23	HET	M5	1236.93	19636.9	128.2	104.4				9	15	20			34	115.9	111.2	0.24	0.44			0.2		0.177724
MC340911_2_05	HET	ON-OFF DS	829.045	20065.4	100.9	81.7	15843	103.9	77.4	6	14	16	24	26	29	105.1	90.1	0.347826	0.434783	0.782609	0.869565	0.0869565	0.0869565	0.117483	0.179589
MC340911_2_07	HET	ON-OFF DS	700.255	18681.7	124	119.7	20488.7	126.5	111	12	23	24	29	30	34	64.8	129.3	0.5	0.545455	0.772727	0.818182	0.0454545	0.0454545	0.777526	0.796712
MC340911_2_09	HET	ON-OFF DS	1457.83	25964.8	116.3	138.9	18307.9	119.5	133.6	10	19	22	26	28	31	91.3	156.7	0.428571	0.571429	0.761905	0.857143	0.142857	0.0952381	0.33749	0.477401
MC340911_2_10	HET	ON-OFF DS	1411.92	38819.7	132	152.7	26872.9	143.2	178.9	12	22	24	28	30	35	99	174.2	0.434783	0.521739	0.695652	0.782609	0.0869565	0.0869565	0.354225	0.480476
MC340911_2_12	HET	ON-OFF DS	903.708	24508.4	126	149.5	23645.4	121.7	143.3	6	16	18	22	24	28	110	141.7	0.454545	0.545455	0.727273	0.818182	0.0909091	0.0909091	0.201478	0.136082
MC340911_2_24	HET	ON-OFF DS	615.94	13806	96.9	125.7	14326.3	98.1	130	8	15	17	21	22	26	100.4	130.3	0.388889	0.5	0.722222	0.777778	0.111111	0.0555556	0.0871704	0.0343391
MC340911_2_25	HET	ON-OFF DS	778.192	16288.2	96.9	173.6	24794.7	96.9	132.6	5	14	16	22	24	28	76.1	138	0.391304	0.478261	0.73913	0.826087	0.0869565	0.0869565	0.57247	0.241831
MC340911_2_26	HET	ON-OFF DS	954.545	11439.8	83	93.4	22745.8	88.8	92.1	7	17	19	23	25	30	107.3	88.2	0.434783	0.521739	0.695652	0.782609	0.0869565	0.0869565	0.411704	0.222141
MC340911_2_27	HET	ON-OFF DS	1126.36	18519.9	155.2	121.3	37749.3	144.8	127.2	6	16	18	25	27	30	158.3	128.4	0.416667	0.5	0.791667	0.875	0.0833333	0.0833333	0.100877	0.12361
MC340911_2_30	HET	ON-OFF DS	829.313	18214.4	195.4	111.5	30097.5	197.4	116.7	6	14	16	25	27	29	180.6	108.4	0.347826	0.434783	0.826087	0.913043	0.0869565	0.0869565	0.198538	0.191396
MC340911_2_33	HET	ON-OFF DS	982.915	25798.2	107.9	130.9	14708.9	98	137.4	7	16	17	22	23	27	101.7	147.9	0.45	0.5	0.75	0.8	0.05	0.05	0.199635	0.16266
MC340911_2_34	HET	ON-OFF DS	1084.63	23994.4	105.7	157.3	13121.9	98.8	151.9	9	18	19	25	26	29	83.2	170.3	0.45	0.5	0.8	0.85	0.05	0.05	0.297264	0.373163
MC340911_2_37	HET	ON-OFF DS	882.53	28754	140.5	126.5	10127.2	135.6	159.1	12	16	18	25	27	28	136.7	160	0.25	0.375	0.8125	0.9375	0.125	0.125	0.35232	0.0250263
MC340911_2_08	HET	ON/OFFbetta	1615.44	14364.3	95.8	91.3				20	30	39			40	91.2	97.8	0.5	0.95			0.45		0.117734
MC340911_2_11	HET	ON/OFFbetta	1120.39	16330	98.5	127.1				6	16	25			30	127.4	112.2	0.416667	0.791667			0.375		0.450873
MC340911_2_13	HET	ON/OFFbetta	676.808	10331.3	94.1	98.2				8	16	25			28	73.7	73.3	0.4	0.85			0.45		0.561181
MC340911_2_19	HET	ON/OFFbetta	1498.68	11158.7	244.8	105.8				8	15	30			31	228.7	112.6	0.304348	0.956522			0.652174		0.293176
MC340911_2_29	HET	ON/OFFbetta	859.871	13104.6	96.2	106.9				11	18	26			32	106.9	98.9	0.333333	0.714286			0.380952		0.206804
MC340911_2_32	HET	ON/OFFbetta	694.61	9082.7	176.4	106.5				9	13	25			27	142.2	144.2	0.222222	0.888889			0.666667		0.946423
MC340911_2_35	HET	ON/OFFbetta	966.346	13195	212.1	104.9				11	14	27			30	208.3	119.3	0.157895	0.842105			0.684211		0.229742
MC340911_2_01	HET	ONaS	1108.03	43404.7	153	127.7				7	14	17			29	149	116.4	0.318182	0.454545			0.136364		0.101955
MC340911_2_17	HET	ONaS	610.13	37167.4	333.6	203.9				5	15	16			29	336.7	228.1	0.416667	0.458333			0.0416667		0.224251
MC340911_2_31	HET	ONaS	742.96	42107.9	144.1	143.9				7	14	16			27	136.1	144.8	0.35	0.45			0.1		0.0695191
Morphological Parameters for all cells included in the analysis presented in figures 2-5 and 7
Thick blcak lines delimit individual retinas.
Cell name parameter consists of Mousenumber_retina(1 or 2)_cellnumberwithinretina
E.g. MC340911_2_31 is cell 31 from retina 2 of mouse MC340911

## Sheet: RetxBrn3a_KO_E15
Cell_Name	genotype	celltype	OD Distance	Area1 (GCL)	Center_X	Center_Y	Area2	Center_X	Center_Y	RGC	InIn	InOut	OutIn	OutOut	INL	CellBody_X	CellBod_Y	ID_In	ID_Out	OD_In	OD_Out	IN_Thick	ON_Thick	IN_Excentr	ON_Excentr
MC340644_2_08	KO	AT1	432.98	14530.9	70.884	127.756	7040.49	56.317	94.653	9	12	21	35	40	41	69.7	123.5	0.09375	0.375	0.8125	0.96875	0.28125	0.15625	0.0649392	0.671573
MC340644_2_24	KO	AT1	1203.6	27053.4	123.11	106.183	22912	175.122	94.945	6	7	20	32	38	39	162.5	105.1	0.030303	0.424242	0.787879	0.969697	0.393939	0.181818	0.424526	0.189648
MC340644_2_27	KO	AT2	1441.26	22371.8	123.3	95.5	8595.1	142.6	102.8	12	14	24	24	38	39	118.4	80.6	0.0740741	0.444444	0.444444	0.962963	0.37037	0.518519	0.185823	0.62769
MC340644_2_57	KO	AT2	533.406	18298.2	112.343	87.984	7866.7	93.7	83.3	10	11	23	25	39	41	100.9	89	0.0322581	0.419355	0.483871	0.935484	0.387097	0.451613	0.150489	0.183468
MC340644_2_58	KO	AT2	367.193	14924.5	249.456	210.782	4526.77	252.926	183.919	8	9	19	20	37	38	236.7	205.1	0.0333333	0.366667	0.4	0.966667	0.333333	0.566667	0.20255	0.702725
MC340644_2_10	KO	M5	147.506	30367.5	122.606	136.939				18	24	29			47	100	144.2	0.206897	0.37931			0.172414		0.241437
MC340644_2_11	KO	M5	479.112	35283.2	127.945	119.123				7	13	21			39	112.9	116.7	0.1875	0.4375			0.25		0.143758
MC340644_2_52	KO	M5	965.468	37997.7	143.308	130.238				7	12	20			37	137.4	115.1	0.166667	0.433333			0.266667		0.14772
MC340644_2_31	KO	OFFaS	762.176	20146.6	100.383	167.995				7	33	37			37	99.1	176.7	0.866667	1			0.133333		0.10985
MC340644_2_16	KO	ON-DS	790.55	35919.5	116.452	181.154	3612.7	116	173.9	11	24	27	33	36	43	96.4	168.7	0.40625	0.5	0.6875	0.78125	0.09375	0.09375	0.220698	0.597827
MC340644_2_01	KO	ON-OFF DS	1579.14	34116.2	165.147	112.833	37800.7	142.972	144.594	22	31	37	44	48	51	105.1	136.1	0.310345	0.517241	0.758621	0.896552	0.206897	0.137931	0.617804	0.353745
MC340644_2_15	KO	ON-OFF DS	490.16	18858.3	146.616	108.81	26434.1	139.29	123.136	4	17	21	28	34	41	142.9	130.9	0.351351	0.459459	0.648649	0.810811	0.108108	0.162162	0.289047	0.0933188
MC340644_2_17	KO	ON-OFF DS	1143.18	28719.8	104.278	119.714	12557.9	96.175	122.815	10	20	27	29	34	43	85.1	106.4	0.30303	0.515152	0.575758	0.727273	0.212121	0.151515	0.244116	0.313118
MC340644_2_19	KO	ON-OFF DS	1273.79	24549.1	270.344	100.843	16900.1	261.148	119.591	13	21	30	32	38	40	222.5	78.4	0.296296	0.62963	0.703704	0.925926	0.333333	0.222222	0.597671	0.769911
MC340644_2_23	KO	ON-OFF DS	894.692	17545.1	95.63	91.392	8745.78	108.423	96.762	6	18	22	27	32	39	109.2	94.2	0.363636	0.484848	0.636364	0.787879	0.121212	0.151515	0.185383	0.0507284
MC340644_2_32	KO	ON-OFF DS	851.924	13131.3	165.835	113.582	17654.7	151.226	101.992	11	17	25	25	32	36	142.2	84.8	0.24	0.56	0.56	0.84	0.32	0.28	0.575906	0.258955
MC340644_2_44	KO	ON-OFF DS	737.715	9227.33	116.367	121.806	33322.6	116.305	125.411	6	17	19	28	31	37	108.4	130.9	0.354839	0.419355	0.709677	0.806452	0.0645161	0.0967742	0.223029	0.0934208
MC340644_2_49	KO	ON-OFF DS	1031.16	20684.5	94.088	213.345	16524.9	86.57	222.792	6	14	22	24	31	37	95.8	218	0.258065	0.516129	0.580645	0.806452	0.258065	0.225806	0.0611097	0.143358
MC340644_2_21	KO	ONaS	191.946	38216.9	134.071	185.738				6	16	18			36	155.4	197	0.333333	0.4			0.0666667		0.218629
MC340644_2_26	KO	ONaS	1459.7	73990.4	231.834	160.308				24	31	32			52	220.9	158	0.25	0.285714			0.0357143		0.0727985
MC340644_2_35	KO	ONaS	945.718	50112.7	224.807	150.445				13	22	24			43	248.6	152.5	0.3	0.366667			0.0666667		0.18904
MC340644_2_02	KO	RECURSIVE	990.228	11800.3	68.711	189.095	9748.82	82.092	189.561	5	17	22	27	32	37	77.7	193.2	0.375	0.53125	0.6875	0.84375	0.15625	0.15625	0.161198	0.102363
MC340644_2_03	KO	RECURSIVE	1149.87	7791.94	209.37	82.013	10940.3	204.397	82.633	8	17	21	30	34	39	208	94.5	0.290323	0.419355	0.709677	0.83871	0.129032	0.129032	0.252173	0.210106
MC340644_2_05	KO	RECURSIVE	804.365	9268.52	79.906	250.16	9048.86	89.252	247.629	7	17	22	30	35	42	52.9	247.7	0.285714	0.428571	0.657143	0.8	0.142857	0.142857	0.499131	0.677169
MC340644_2_06	KO	RECURSIVE	968.79	10460.6	180.054	81.462	10237.9	186.816	80.363	7	20	24	28	34	40	166.4	86.1	0.393939	0.515152	0.636364	0.818182	0.121212	0.181818	0.249838	0.371394
MC340644_2_07	KO	RECURSIVE	1013.24	22595.6	285.656	137.136	12602.6	283.507	122.136	10	19	27	29	35	40	272.5	130.6	0.3	0.566667	0.633333	0.833333	0.266667	0.2	0.173172	0.219169
MC340644_2_09	KO	RECURSIVE	606.114	11748.2	280.615	90.076	9900.15	282.551	90.447	10	19	26	36	40	44	285.4	88.4	0.264706	0.470588	0.764706	0.882353	0.205882	0.117647	0.0828875	0.062477
MC340644_2_20	KO	RECURSIVE	1480.04	30442.2	111.108	168.476	13922.9	111.141	173.777	13	19	26	33	40	41	102.9	168	0.214286	0.464286	0.714286	0.964286	0.25	0.25	0.0835013	0.15114
MC340644_2_28	KO	RECURSIVE	1211.77	13434.9	92.3	76.1	12669.6	85	85.4	10	19	23	23	28	34	82.9	65.8	0.375	0.541667	0.541667	0.75	0.166667	0.208333	0.213183	0.310326
MC340644_2_29	KO	RECURSIVE	1157.12	22953.4	218.9	152.7	15273.6	226.2	158.2	11	20	27	28	31	39	223.8	138	0.321429	0.571429	0.607143	0.714286	0.25	0.107143	0.181233	0.291668
MC340644_2_38	KO	RECURSIVE	559.778	18297.8	108.453	131.134	10885.9	101.142	138.101	7	16	23	27	34	38	114.8	145.4	0.290323	0.516129	0.645161	0.870968	0.225806	0.225806	0.204543	0.26301
MC340644_2_42	KO	RECURSIVE	754.576	11980	98.7	123.8	14766.3	108.7	116.3	7	17	24	26	30	40	112.9	126.4	0.30303	0.515152	0.575758	0.69697	0.212121	0.121212	0.233714	0.159509
MC340644_2_43	KO	RECURSIVE	642.133	20164.5	232.277	87.985	9509.4	223.377	93.099	11	23	30	33	39	45	215.4	95.5	0.352941	0.558824	0.647059	0.823529	0.205882	0.176471	0.230539	0.151377
MC340644_2_45	KO	RECURSIVE	1111.23	11408.8	81.1	259.8	11287.6	82.5	260.2	10	22	28	30	35	42	110.3	255.4	0.375	0.5625	0.625	0.78125	0.1875	0.15625	0.489895	0.470531
MC340644_2_50	KO	RECURSIVE	951.724	16024.1	115.5	93.2	14849.7	98.5	84	5	14	20	20	26	34	129	89.7	0.310345	0.517241	0.517241	0.724138	0.206897	0.206897	0.195226	0.451191
MC340644_2_53	KO	RECURSIVE	1075.46	17490.4	94.9	110.5	16657.8	89.9	109.8	21	30	35	37	40	46	81.3	130	0.36	0.56	0.64	0.76	0.2	0.12	0.318544	0.301425
MC340645_2_08	KO	AT2	738.414	14159	100.238	256.006	8442.2	101.7	266.6	13	15	25	27	40	42	95	265.7	0.0689655	0.413793	0.482759	0.931034	0.344828	0.448276	0.164088	0.130375
MC340645_2_29	KO	AT2	465.824	13614.7	93.889	98.074	7329.2	99.4	103.4	13	16	26	28	43	44	94.8	107.7	0.0967742	0.419355	0.483871	0.967742	0.322581	0.483871	0.146839	0.130334
MC340645_2_05	KO	M5	1162.48	22650.4	99.842	109.382				19	26	32			53	91.6	107.4	0.205882	0.382353			0.176471		0.0998085
MC340645_2_11	KO	M5	1066.9	30346.7	116.431	97.697				6	11	17			35	120.3	117.7	0.172414	0.37931			0.206897		0.207243
MC340645_2_14	KO	M5	692.963	22234.9	123.988	101.136				14	22	33			50	149.6	100.6	0.222222	0.527778			0.305556		0.304429
MC340645_2_19	KO	M5	1385.14	36935.6	136.345	122.698				6	12	18			35	139.3	134.5	0.206897	0.413793			0.206897		0.112176
MC340645_2_20	KO	M5	1719.29	28979.6	134.448	119.525				21	27	32			47	111.9	123.8	0.230769	0.423077			0.192308		0.238889
MC340645_2_28	KO	M5	343.726	18585.3	98.517	126.246				7	13	21			41	96.8	140.3	0.176471	0.411765			0.235294		0.184034
MC340645_2_37	KO	M5	415.751	19399.3	139.471	216.423				33	37	41			61	144.8	214.5	0.142857	0.285714			0.142857		0.0720772
MC340645_2_38	KO	M5	515.032	27720.9	134.887	140.653				10	16	20			42	151.6	142.5	0.1875	0.3125			0.125		0.178958
MC340645_2_39	KO	M5	650.76	22227.5	142.866	143.644				22	31	35			51	140.9	127.1	0.310345	0.448276			0.137931		0.198018
MC340645_2_40	KO	M5	868.989	14323.1	80.858	100.857				11	19	27			48	72.9	111.6	0.216216	0.432432			0.216216		0.197952
MC340645_2_41	KO	M5	1166.71	23826	125.264	142.474				28	38	46			64	123.8	130.3	0.277778	0.5			0.222222		0.140764
MC340645_2_02	KO	ON-OFF DS	436.218	15271.4	120.2	124.6	25429.7	120.4	122.1	9	21	27	35	41	46	97.7	103.5	0.324324	0.486486	0.702703	0.864865	0.162162	0.162162	0.442304	0.326106
MC340645_2_06	KO	ON-OFF DS	581.557	17968.1	169.732	87.411	11665.5	169.296	91.505	7	19	25	28	33	40	166.4	85.5	0.363636	0.545455	0.636364	0.787879	0.181818	0.151515	0.0507774	0.109379
MC340645_2_12	KO	ON-OFF DS	789.682	25770.5	118.049	129.646	4546.32	116.241	149.97	24	30	41	47	52	60	133.5	105.1	0.166667	0.472222	0.638889	0.777778	0.305556	0.138889	0.320157	1.26343
MC340645_2_13	KO	ON-OFF DS	567.169	17669.4	128.171	143.945	15641.4	120.832	127.287	13	27	35	37	42	48	118.4	124.2	0.4	0.628571	0.685714	0.828571	0.228571	0.142857	0.293681	0.0556813
MC340645_2_15	KO	ON-OFF DS	831.265	21786.7	119.252	122.351	12098.5	136.772	124.475	9	16	24	28	36	44	142.5	123.2	0.2	0.428571	0.542857	0.771429	0.228571	0.228571	0.279283	0.0945371
MC340645_2_25	KO	ON-OFF DS	380.86	26292.1	144.025	159.815	26000.9	147.143	158.882	12	25	27	37	39	45	153.2	181.2	0.393939	0.454545	0.757576	0.818182	0.0606061	0.0606061	0.254303	0.254131
MC340645_2_42	KO	ON-OFF DS	891.018	31463.9	131.549	121.186	16692	126.932	117.704	38	48	57	58	63	71	100.3	94.5	0.30303	0.575758	0.606061	0.757576	0.272727	0.151515	0.410514	0.484467
MC340645_2_17	KO	ON/OFFbetta	1271.51	10373.3	86.312	107.345				10	22	37			39	79.7	91.9	0.413793	0.931034			0.517241		0.292305
MC340645_2_22	KO	ONaS	1234.63	53554.3	228.107	156.791				12	17	19			41	230.6	144.8	0.172414	0.241379			0.0689655		0.0937804
MC340645_2_27	KO	ONaS	502.33	50924.3	129.997	142.584				2	10	12			32	133.8	145.8	0.266667	0.333333			0.0666667		0.0391089
MC340645_2_35	KO	Onspiny	1004.98	15396.3	90.493	76.762				10	22	32			40	96.8	61.3	0.4	0.733333			0.333333		0.238476
MC340645_2_24	KO	RECURSIVE	895.664	14738.3	103.7	104.5	10771.7	105.1	118.6	25	37	43	48	54	58	103.2	118.7	0.363636	0.545455	0.69697	0.878788	0.181818	0.181818	0.207395	0.0324846
MC340645_2_26	KO	RECURSIVE	193.168	16833.6	346.546	249.982	12797.6	353.551	259.303	11	21	29	31	38	48	348.3	268.3	0.27027	0.486486	0.540541	0.72973	0.216216	0.189189	0.251325	0.163175
MC340645_2_31	KO	RECURSIVE	1592.87	21957.6	123.507	157.846	16605.2	118.412	166.521	26	34	37	45	47	53	130.3	143.5	0.296296	0.407407	0.703704	0.777778	0.111111	0.0740741	0.189816	0.356285
MC340645_2_32	KO	RECURSIVE	1121.35	9715.3	83.2	114.9	10137	81.9	103.9	17	28	33	37	42	47	61.3	90	0.366667	0.533333	0.666667	0.833333	0.166667	0.166667	0.596153	0.437374
MC340645_2_34	KO	RECURSIVE	1104.79	21583.1	113.141	120.058	17184.2	107.938	115.146	7	15	18	29	32	36	100	104.8	0.275862	0.37931	0.758621	0.862069	0.103448	0.103448	0.242884	0.176275
MC340645_2_44	KO	RECURSIVE	524.92	12901.5	218.7	177.1	9964.2	223	172.6	26	36	42	51	57	58	213.8	170.6	0.3125	0.5	0.78125	0.96875	0.1875	0.1875	0.12699	0.167132
MC340646_2_33	KO	AT1	1050.08	35187	125.741	146.172	4247.3	173.276	127.703	8	10	18	33	35	37	132.2	142.5	0.0689655	0.344828	0.862069	0.931034	0.275862	0.0689655	0.0701863	1.18711
MC340646_2_18	KO	AT2	1489.28	36750.1	136.188	135.462	18977.2	144.3	161	3	4	12	14	28	30	130	170.6	0.037037	0.333333	0.407407	0.925926	0.296296	0.518519	0.329796	0.22155
MC340646_2_22	KO	AT2	837.427	13621.4	114.756	75.825	7752.9	120.2	72.8	7	10	17	22	36	37	120	72.2	0.1	0.333333	0.5	0.966667	0.233333	0.466667	0.0967903	0.0127281
MC340646_2_32	KO	AT2	772.325	14307.3	88.8	103.7	7860.4	88.4	105.2	6	9	20	24	36	37	96.4	100.9	0.0967742	0.451613	0.580645	0.967742	0.354839	0.387097	0.119988	0.181528
MC340646_2_07	KO	M5	633.328	20942.1	109.227	184.182				5	10	14			37	110.9	198.3	0.15625	0.28125			0.125		0.174083
MC340646_2_17	KO	M5	1528.49	34643.8	134.435	125.719				19	22	28			45	128	150	0.115385	0.346154			0.230769		0.239144
MC340646_2_29	KO	M5	916.834	24512.8	116.3	155.8				7	12	21			36	101.9	147.4	0.172414	0.482759			0.310345		0.188681
MC340646_2_43	KO	M5	764.885	34870	166.754	164.802				9	12	18			38	179	176.1	0.103448	0.310345			0.206897		0.158109
MC340646_2_49	KO	M5	500.831	21696.4	134.271	95.47				10	17	22			37	126.4	90.9	0.259259	0.444444			0.185185		0.109492
MC340646_2_21	KO	OFFaS	561.681	26590.4	156.535	107.885				9	34	37			38	158	119	0.862069	0.965517			0.103448		0.121829
MC340646_2_01	KO	ON-OFF DS	1232.57	22205.1	120.667	133.644	7627.19	149.042	131.1	20	26	34	38	42	47	130.3	121.9	0.222222	0.518519	0.666667	0.814815	0.296296	0.148148	0.180625	0.423621
MC340646_2_03	KO	ON-OFF DS	184.336	21626.2	122.6	159.2	12328.1	123	159.7	9	20	25	27	31	36	123.2	150.9	0.407407	0.592593	0.666667	0.814815	0.185185	0.148148	0.100273	0.140479
MC340646_2_16	KO	ON-OFF DS	1503.53	17587.6	156.199	180.128	16103.7	165.22	186.985	9	17	22	24	30	38	155.1	183.8	0.275862	0.448276	0.517241	0.724138	0.172414	0.206897	0.0512146	0.148146
MC340646_2_19	KO	ON-OFF DS	646.599	23653.5	120.44	233.308	13347.9	131.903	236.648	10	22	27	31	36	42	117.4	207	0.375	0.53125	0.65625	0.8125	0.15625	0.15625	0.30513	0.506222
MC340646_2_20	KO	ON-OFF DS	629.476	22821.6	277.196	116.88	12924.2	269.959	98.086	9	18	24	27	31	37	270.6	105.1	0.321429	0.535714	0.642857	0.785714	0.214286	0.142857	0.158364	0.109783
MC340646_2_35	KO	ON-OFF DS	1299.58	27051.6	315.424	130.28	8956.6	319.05	143.57	10	18	23	26	32	38	318	136.1	0.285714	0.464286	0.571429	0.785714	0.178571	0.214286	0.0685709	0.141241
MC340646_2_40	KO	ON-OFF DS	1297.41	11958.7	197.243	151.621	19226	196.34	142.94	7	16	22	24	28	37	213.5	146.4	0.3	0.5	0.566667	0.7	0.2	0.133333	0.27668	0.223713
MC340646_2_44	KO	ON-OFF DS	523.705	26142.6	110.128	134.334	10212.7	109.05	126.478	7	18	24	24	28	38	97.7	109.3	0.354839	0.548387	0.548387	0.677419	0.193548	0.129032	0.306309	0.361019
MC340646_2_45	KO	ON-OFF DS	240.885	11801.4	113.12	109.777	12753.6	92.836	105.778	6	20	26	28	32	41	115.8	103.8	0.4	0.571429	0.628571	0.742857	0.171429	0.114286	0.106847	0.361661
MC340646_2_50	KO	ON-OFF DS	482.614	13969.8	298.077	120.388	13158.6	311.082	125.633	8	16	23	24	30	39	281.9	144.5	0.258065	0.483871	0.516129	0.709677	0.225806	0.193548	0.435316	0.536802
MC340646_2_46	KO	ON/OFFbetta	839.236	16620.6	112.446	104.15				6	17	27			35	85.1	104.2	0.37931	0.724138			0.344828		0.375868
MC340646_2_31	KO	ONaS	1068.93	62403.6	165.281	170.017				7	16	18			39	138	156.7	0.28125	0.34375			0.0625		0.215343
MC340646_2_42	KO	ONaS	1050.97	48196.9	170.49	164.258				7	15	17			36	177.4	163.5	0.275862	0.344828			0.0689655		0.0561088
MC340646_2_04	KO	RECURSIVE	434.185	11245.6	106.477	94.84	12009.1	104.905	104.4	9	17	23	30	36	40	112.2	97.4	0.258065	0.451613	0.677419	0.870968	0.193548	0.193548	0.104762	0.163483
MC340646_2_06	KO	RECURSIVE	510.417	15496.4	187.4	235.8	11019	187.4	238	8	17	21	24	27	37	168.3	240.9	0.310345	0.448276	0.551724	0.655172	0.137931	0.103448	0.281409	0.326119
MC340646_2_08	KO	RECURSIVE	708.507	13255.4	203.893	79.104	10905.4	208.298	84.694	5	12	18	25	31	38	191.6	89	0.212121	0.393939	0.606061	0.787879	0.181818	0.181818	0.242891	0.29261
MC340646_2_09	KO	RECURSIVE	748.945	9669.46	229.185	218.357	8555.66	224.189	212.342	7	14	18	26	31	39	225.4	204.8	0.21875	0.34375	0.59375	0.75	0.125	0.15625	0.253645	0.146336
MC340646_2_11	KO	RECURSIVE	1047.2	15347.2	199.6	110.3	12357.5	196.4	115.4	9	20	26	30	36	40	197.4	131.6	0.354839	0.548387	0.677419	0.870968	0.193548	0.193548	0.306291	0.258726
MC340646_2_12	KO	RECURSIVE	1004.41	19833	129.838	240.592	18218.7	130.212	233.593	9	19	25	32	37	40	175.1	212.2	0.322581	0.516129	0.741935	0.903226	0.193548	0.16129	0.672288	0.652804
MC340646_2_13	KO	RECURSIVE	1046.14	14001.1	112.7	127	13461.3	113	117.2	13	25	31	33	38	46	90.9	111.6	0.363636	0.545455	0.606061	0.757576	0.181818	0.151515	0.399711	0.348199
MC340646_2_15	KO	RECURSIVE	1403.53	12864.7	101.7	81.4	12252.8	101.4	79.4	12	21	27	30	35	40	92.2	80.3	0.321429	0.535714	0.642857	0.821429	0.214286	0.178571	0.14941	0.14798
MC340646_2_26	KO	RECURSIVE	1317.06	19436	111.545	108.297	13400.7	120.135	103.109	7	15	21	28	33	37	106.1	112.9	0.266667	0.466667	0.7	0.866667	0.2	0.166667	0.0906246	0.261951
MC340650_1_12	KO	AT1	1393.98	24060.4	121.382	104.329	10624.5	94.955	118.113	20	21	31	42	48	49	113.2	104.5	0.0344828	0.37931	0.758621	0.965517	0.344828	0.206897	0.0934906	0.391341
MC340650_1_35	KO	AT1	1214.75	27821	121.961	178.987	8149.41	86.519	148.005	5	7	17	27	33	34	106.4	205.1	0.0689655	0.413793	0.758621	0.965517	0.344828	0.206897	0.32294	1.18673
MC340650_1_42	KO	AT1	1198.7	12490.6	158.085	235.608	22950.7	120.974	221.558	15	16	28	36	42	43	132.2	227	0.0357143	0.464286	0.75	0.964286	0.428571	0.214286	0.432511	0.145923
MC340650_1_07	KO	M5	622.923	17023.1	155.341	181.828				14	20	26			48	153.5	194.8	0.176471	0.352941			0.176471		0.177944
MC340650_1_14	KO	M5	1021.1	31520.2	120.609	151.021				9	17	21			37	135.5	134.5	0.285714	0.428571			0.142857		0.221991
MC340650_1_19	KO	M5	1315.13	30527.3	147.484	126.374				9	13	20			37	134.5	134.8	0.142857	0.392857			0.25		0.156981
MC340650_1_28	KO	M5	1353.02	38850.3	134.614	151.261				17	20	25			46	143.5	130.3	0.103448	0.275862			0.172414		0.204677
MC340650_1_34	KO	M5	1047.4	34823.1	255.193	152.171				7	11	16			40	264.1	159.6	0.121212	0.272727			0.151515		0.110137
MC340650_1_43	KO	M5	1183.35	36357.2	244.541	125.803				17	21	25			44	247	134.8	0.148148	0.296296			0.148148		0.0866785
MC340650_1_45	KO	M5	881.109	36861.2	157.437	109.298				16	22	30			45	158.7	90.3	0.206897	0.482759			0.275862		0.17573
MC340650_1_13	KO	ON-DS	1167.77	40507.2	154.102	151.483	8087.7	129.3	163.7	11	22	26	30	35	40	145.1	140.9	0.37931	0.517241	0.655172	0.827586	0.137931	0.172414	0.122326	0.546577
MC340650_1_17	KO	ON-DS	656.241	40138.4	152.362	124.072	5283.3	77.4	93.4	7	17	25	31	34	38	146.7	137.4	0.322581	0.580645	0.774194	0.870968	0.258065	0.0967742	0.128079	2.00121
MC340650_1_59	KO	ON-DS	362.713	31722.7	175.946	192.169	13338	142.2	163.6	14	23	29	31	35	41	125.8	196.4	0.333333	0.555556	0.62963	0.777778	0.222222	0.148148	0.500675	0.562663
MC340650_1_16	KO	ON-OFF DS	735.712	11577.2	105.551	106.258	20764.2	94.792	117.607	9	21	28	31	36	41	103.8	83.2	0.375	0.59375	0.6875	0.84375	0.21875	0.15625	0.380831	0.437371
MC340650_1_26	KO	ON-OFF DS	1497.4	21377	116.966	137.02	20253.8	129.092	143.899	13	18	27	30	36	41	142.2	142.2	0.178571	0.5	0.607143	0.821429	0.321429	0.214286	0.312205	0.164576
MC340650_1_31	KO	ON-OFF DS	730.233	11718	278.256	150.274	20049	271.02	146.633	16	28	35	37	43	51	250.6	149.3	0.342857	0.542857	0.6	0.771429	0.2	0.171429	0.452999	0.25772
MC340650_1_32	KO	ON-OFF DS	558.131	26989.5	124.473	127.815	12370.5	131.237	139.432	10	14	26	27	33	44	103.8	129.3	0.117647	0.470588	0.5	0.676471	0.352941	0.176471	0.223557	0.46598
MC340650_1_44	KO	ON-OFF DS	1503.26	18414.7	143.459	96.249	24171.3	130.334	108.713	7	14	18	22	26	31	134.2	126.1	0.291667	0.458333	0.625	0.791667	0.166667	0.166667	0.40812	0.203011
MC340650_1_55	KO	ON-OFF DS	396.811	18022.6	114.188	117.607	15365.7	98.177	115.256	13	23	30	32	37	44	98.7	101.9	0.322581	0.548387	0.612903	0.774194	0.225806	0.16129	0.291163	0.191072
MC340650_1_56	KO	ON-OFF DS	382.533	9637.7	173.5	168.9	27946.6	161.049	165.064	8	16	18	30	32	35	156.4	149	0.296296	0.37037	0.814815	0.888889	0.0740741	0.0740741	0.473593	0.177264
MC340650_1_01	KO	ON/OFFbetta	1153.63	10492.6	91.117	96.88				24	39	50			51	120	112.6	0.555556	0.962963			0.407407		0.568861
MC340650_1_03	KO	ON/OFFbetta	772.604	6078.75	373.704	203.501				17	32	45			49	367.7	215.4	0.46875	0.875			0.40625		0.302915
MC340650_1_53	KO	ON/OFFbetta	898.831	11610	138.9	216.5				6	16	30			37	113.5	217	0.322581	0.774194			0.451613		0.417798
MC340650_1_18	KO	ONaS	819.622	61955	178.811	177.164				9	17	19			38	179	153.2	0.275862	0.344828			0.0689655		0.170608
MC340650_1_37	KO	ONaS	874.483	56433.5	197.028	195.911				17	26	27			48	165.4	232.8	0.290323	0.322581			0.0322581		0.362457
MC340650_1_52	KO	ONaS	920.432	35151.9	127.645	145.723				5	11	12			36	125.5	142.5	0.193548	0.225806			0.0322581		0.0365909
MC340650_1_15	KO	Onspiny	950.281	13532.6	194.584	99.717				5	17	25			38	191.2	101.9	0.363636	0.606061			0.242424		0.0613422
MC340650_1_04	KO	RECURSIVE	1724.12	20044.6	119.864	112.189	10552.7	122.207	98.562	16	24	31	34	40	46	100	119.6	0.266667	0.5	0.6	0.8	0.233333	0.2	0.265358	0.527671
MC340650_1_05	KO	RECURSIVE	1352.18	19533.3	105.592	125.033	12576.2	102.55	131.408	10	18	23	28	33	37	95	130.3	0.296296	0.481481	0.666667	0.851852	0.185185	0.185185	0.149981	0.120577
MC340650_1_24	KO	RECURSIVE	1652.61	26861	219.45	241.737	15264.4	214.303	241.483	13	22	28	29	35	41	206.7	221.9	0.321429	0.535714	0.571429	0.785714	0.214286	0.214286	0.254958	0.301295
MC340650_1_25	KO	RECURSIVE	1568.18	21864.2	121.9	114.8	19945	124.8	120	13	17	20	25	27	35	124.8	132.2	0.181818	0.318182	0.545455	0.636364	0.136364	0.0909091	0.211396	0.153076
MC340650_1_30	KO	RECURSIVE	829.538	23790.4	121.582	127.4	17638.4	116.906	126.755	10	24	30	32	36	45	131.3	110	0.4	0.571429	0.628571	0.742857	0.171429	0.114286	0.228965	0.294719
MC340650_1_33	KO	RECURSIVE	1177.8	19924.1	125.3	146.937	17288.9	134.982	152.204	7	16	20	27	32	38	109	143.5	0.290323	0.419355	0.645161	0.806452	0.129032	0.16129	0.209127	0.369276
MC340650_1_36	KO	RECURSIVE	1015.62	16998.5	109.997	112.083	6091.4	113.9	113.8	5	13	18	26	29	39	120.3	102.9	0.235294	0.382353	0.617647	0.705882	0.147059	0.0882353	0.187579	0.286981
MC340650_1_40	KO	RECURSIVE	1334.62	26967.3	133.3	129.2	27437	136.6	132.7	7	13	17	18	22	31	156.4	105.1	0.25	0.416667	0.458333	0.625	0.166667	0.166667	0.360222	0.363381
MC340650_1_41	KO	RECURSIVE	1144.27	25629.2	307.318	199.875	19999.2	313.002	195.882	19	28	33	38	46	53	322.8	205.4	0.264706	0.411765	0.558824	0.794118	0.147059	0.235294	0.181951	0.171162
MC340650_1_46	KO	RECURSIVE	716.879	20793.7	155.663	194.534	14338.3	148.062	192.519	14	22	27	35	42	47	167.7	217.4	0.242424	0.393939	0.636364	0.848485	0.151515	0.212121	0.317544	0.46907
MC340650_1_47	KO	RECURSIVE	713.003	21512.8	258.827	130.142	15550.4	266.667	116.094	13	20	25	33	40	44	257.7	120.9	0.225806	0.387097	0.645161	0.870968	0.16129	0.225806	0.112483	0.144569
MC340650_1_50	KO	RECURSIVE	632.92	20547.5	282.967	101.156	14301.8	277.638	100.389	11	20	26	29	36	44	272.8	112.6	0.272727	0.454545	0.545455	0.757576	0.181818	0.212121	0.189235	0.194618
MC340650_1_51	KO	RECURSIVE	908.949	17797.4	102.323	111.962	13888.4	112.63	116.182	6	12	19	28	35	39	112.2	107.4	0.181818	0.393939	0.666667	0.878788	0.212121	0.212121	0.144511	0.132206
MC340650_1_54	KO	RECURSIVE	630.4	16242.8	140.91	143.239	10633	131.673	150.797	12	22	28	32	37	43	135.5	153.8	0.322581	0.516129	0.645161	0.806452	0.193548	0.16129	0.164984	0.0835951
MC340650_1_57	KO	RECURSIVE	458.643	21316.8	114.1	129.3	15965.8	117.9	136.3	14	19	24	29	36	42	111.3	133.5	0.178571	0.357143	0.535714	0.785714	0.178571	0.25	0.0612637	0.100543
MC340650_1_62	KO	RECURSIVE	952.938	13021.6	108.41	96.759	11569.8	101.385	91.554	7	16	22	29	36	39	81.3	82.2	0.28125	0.46875	0.6875	0.90625	0.1875	0.21875	0.477847	0.365007
MC340678_1_01	KO	M5	1441.87	38324.3	150.4	121.9				4	10	14			29	174.8	127.7	0.24	0.4			0.16		0.227014
MC340678_1_10	KO	M5	1036.82	39053	174.2	153.7				2	9	15			30	149.3	153.2	0.25	0.464286			0.214286		0.223318
MC340678_1_15	KO	M5	1347.24	39486.2	151.9	144.9				13	19	24			37	161.6	150.9	0.25	0.458333			0.208333		0.10171
MC340678_1_30	KO	ON-OFF DS	1443.6	37230.2	156.9	119.2	17694	159.4	100.9	5	16	18	22	25	29	162.5	84.2	0.458333	0.541667	0.708333	0.833333	0.0833333	0.125	0.325517	0.226269
MC340678_1_02	KO	ON/OFFbetta	1302.73	21035.7	286.9	146.8				1	12	19			26	323.5	151.6	0.44	0.72			0.28		0.450994
MC340678_1_04	KO	ON/OFFbetta	437.661	19685.4	146.6	80.3				2	17	25			28	150	89.3	0.576923	0.884615			0.307692		0.121508
MC340678_1_26	KO	ON/OFFbetta	1236.44	19919.1	105.2	133.7				4	12	21			29	86.8	141.6	0.32	0.68			0.36		0.251412
MC340678_1_32	KO	ONaS	827.362	68907.9	228.2	147				3	8	10			29	219.9	144.8	0.192308	0.269231			0.0769231		0.0579632
MC340690_2_01	KO	AT1	969.608	25914.5	118	112.9	24815.4	119.3	139.1	6	7	14	20	22	23	98	149.2	0.0588235	0.470588	0.823529	0.941176	0.411765	0.117647	0.456211	0.26517
MC340690_2_31	KO	AT1	948.512	27394.1	141.7	100.7	13358.8	158.4	94.3	6	8	13	18	21	22	150.6	96.1	0.125	0.4375	0.75	0.9375	0.3125	0.1875	0.10726	0.122728
MC340690_2_17	KO	M5	720.388	27983.6	120.5	154.8				6	11	14			25	122.5	145.1	0.263158	0.421053			0.157895		0.104912
MC340690_2_21	KO	M5	847.791	25347.7	108.4	126.8				6	12	15			24	140.9	132.9	0.333333	0.5			0.166667		0.368042
MC340690_2_35	KO	M5	1286.85	32525.3	124.4	143.1				9	13	16			26	163.5	149.3	0.235294	0.411765			0.176471		0.388976
MC340690_2_39	KO	M5	387.122	17214.8	213.6	100.7				4	9	12			21	245.2	103	0.294118	0.470588			0.176471		0.427906
MC340690_2_40	KO	M5	922.173	20298	108.1	111.2				4	9	12			20	137.2	117.4	0.3125	0.5			0.1875		0.370059
MC340690_2_44	KO	M5	1134.12	30216.8	122.7	127.4				8	14	18			26	124.2	120	0.333333	0.555556			0.222222		0.076969
MC340690_2_46	KO	M5	790.51	23741.7	291.7	169				6	11	13			25	281.9	164.4	0.263158	0.368421			0.105263		0.124501
MC340690_2_15	KO	ON-OFF DS	789.587	22217.6	129.8	121.5	26266.4	125.2	133.2	7	13	15	20	21	24	138.9	116.7	0.352941	0.470588	0.764706	0.823529	0.117647	0.0588235	0.12231	0.234485
MC340690_2_23	KO	ON-OFF DS	909.266	12557.8	84.8	105.7	19182.6	90.8	101.2	5	12	13	17	19	22	94	104.7	0.411765	0.470588	0.705882	0.823529	0.0588235	0.117647	0.146334	0.0606744
MC340690_2_28	KO	ON-OFF DS	1262.88	28418.3	191.1	124.5	19328.5	183.6	124.6	4	11	13	16	18	21	169.6	110.9	0.411765	0.529412	0.705882	0.823529	0.117647	0.117647	0.267417	0.249664
MC340690_2_34	KO	ON-OFF DS	1128.16	20114.2	100.9	172.9	29004.2	103.4	159.5	5	13	15	18	20	23	96.5	161.7	0.444444	0.555556	0.722222	0.833333	0.111111	0.111111	0.150348	0.0753541
MC340690_2_16	KO	ON/OFFbetta	404.166	16318.6	117.1	83.9				8	14	20			25	123.8	73.5	0.352941	0.705882			0.352941		0.171609
MC340690_2_26	KO	ON/OFFbetta	1273.29	5375.1	76	82.8				4	11	19			22	59.1	75	0.388889	0.833333			0.444444		0.449875
MC340690_2_48	KO	ON/OFFbetta	784.714	5574	125	68				6	12	19			22	106.6	61.3	0.375	0.8125			0.4375		0.464767
MC340690_2_29	KO	ONaS	1266.43	68646.4	184.2	174.7				4	10	12			20	185.1	157.7	0.375	0.5			0.125		0.115136
MC340905_2_04	KO	AT1	1169.82	16206.7	140.8	100	17022.7	118.6	107.1	6	8	17	26	31	31	124.4	115.5	0.08	0.44	0.8	1	0.36	0.2	0.314099	0.138639
MC340905_2_10	KO	AT1	825.391	20547.2	198.3	98.9	11524.5	178.1	81.8	9	12	21	32	35	36	200	104.7	0.111111	0.444444	0.851852	0.962963	0.333333	0.111111	0.074716	0.523028
MC340905_2_12	KO	AT1	543.222	15068.5	193.3	152.4	11702.9	190.9	170.8	9	10	20	30	33	34	191.3	153.9	0.04	0.44	0.84	0.96	0.4	0.12	0.0360886	0.276902
MC340905_2_17	KO	AT1	483.452	15536.6	207.8	132.2	13910	243.5	142.6	13	14	25	32	37	38	226.9	130.1	0.04	0.48	0.76	0.96	0.44	0.2	0.273168	0.312211
MC340905_2_19	KO	AT1	613.098	14684.6	132.7	68.6	7208.6	166.6	65.3	9	10	18	32	34	34	117.4	58.1	0.04	0.36	0.92	1	0.32	0.08	0.271349	1.03778
MC340905_2_21	KO	AT1	1326.88	26207.4	114.5	118.6	8338.7	136.8	129.1	10	12	21	29	33	34	119.5	108.1	0.0833333	0.458333	0.791667	0.958333	0.375	0.166667	0.127298	0.527979
MC340905_2_40	KO	AT1	351.984	28481.8	117.3	121.9	1600.1	104.8	105	8	11	22	30	32	33	115.2	128.1	0.12	0.56	0.88	0.96	0.44	0.08	0.0687316	1.12223
MC340905_2_05	KO	M5	1130.61	14829.9	159.9	173.2				4	7	15			28	152.9	161.6	0.125	0.458333			0.333333		0.197145
MC340905_2_06	KO	M5	895.784	20170.5	108	116.4				1	11	17			31	107.1	121.7	0.333333	0.533333			0.2		0.0670742
MC340905_2_08	KO	M5	1002.09	28841.7	138.2	121.9				10	16	22			35	129.2	112.7	0.24	0.48			0.24		0.134288
MC340905_2_11	KO	M5	584.076	17877	119	106.9				5	10	18			32	133.7	97.4	0.185185	0.481481			0.296296		0.231963
MC340905_2_14	KO	M5	460.224	18054.2	153.6	115.5				6	12	17			30	141.6	118	0.25	0.458333			0.208333		0.161653
MC340905_2_20	KO	M5	661.882	15294	83	233.6				6	14	19			32	71.9	243.5	0.307692	0.5			0.192308		0.213116
MC340905_2_30	KO	M5	806.205	22017.4	112.5	98.7				11	15	21			38	87.2	107.3	0.148148	0.37037			0.222222		0.319114
MC340905_2_34	KO	M5	355.892	26662.9	135.7	110.3				10	16	19			35	139.3	135.9	0.24	0.36			0.12		0.280546
MC340905_2_43	KO	M5	985.52	22538.2	123.4	111.4				11	16	24			39	136.1	111.6	0.178571	0.464286			0.285714		0.149921
MC340905_2_01	KO	ON-OFF DS	1278.84	11085.2	120.7	163.5	19543.1	107.2	161.7	6	16	18	23	26	28	140.2	167.7	0.454545	0.545455	0.772727	0.909091	0.0909091	0.136364	0.335718	0.425152
MC340905_2_02	KO	ON-OFF DS	1261.17	26849.9	224.2	103.2	15247.9	222.6	90.8	10	18	21	26	28	33	239.9	99.3	0.347826	0.478261	0.695652	0.782609	0.130435	0.0869565	0.174943	0.276607
MC340905_2_07	KO	ON-OFF DS	1365.68	17992.1	102.9	94.7	14824.6	92.5	91.7	13	21	24	30	32	36	123.8	109.4	0.347826	0.478261	0.73913	0.826087	0.130435	0.0869565	0.337557	0.523322
MC340905_2_33	KO	ON-OFF DS	646.641	15690.5	258.2	160.7	26933.5	261.3	159.6	10	21	22	31	33	36	259.6	162.2	0.423077	0.461538	0.807692	0.884615	0.0384615	0.0769231	0.029026	0.0335415
MC340905_2_36	KO	ON-OFF DS	1004.83	24835.7	108	119.2	17304.5	83.2	122.9	9	19	21	31	32	36	79.1	126.4	0.37037	0.444444	0.814815	0.851852	0.0740741	0.037037	0.334889	0.0726161
MC340905_2_41	KO	ON-OFF DS	1209.68	29170	141.1	130.6	14842	139.5	129.4	11	22	24	30	32	38	139.6	139.6	0.407407	0.481481	0.703704	0.777778	0.0740741	0.0740741	0.0946648	0.148368
MC340905_2_44	KO	ON-OFF DS	1180.92	13847.4	328.6	100.4	16460.1	318.2	112.8	13	25	27	33	36	40	311.9	109	0.444444	0.518519	0.740741	0.851852	0.0740741	0.111111	0.282863	0.101617
MC340905_2_09	KO	ON/OFFbetta	754.968	13600	122.8	120				9	17	29			33	111.2	126.6	0.333333	0.833333			0.5		0.202792
MC340905_2_35	KO	ON/OFFbetta	484.229	10545.4	278.5	228.6				12	22	32			38	280.3	242.5	0.384615	0.769231			0.384615		0.241857
MC340905_2_42	KO	ON/OFFbetta	1276.7	15255	92.5	93.7				6	16	25			30	95.2	102.6	0.416667	0.791667			0.375		0.133434
MC340905_2_26	KO	ONaS	760.3	57191.7	142	180.3				7	12	14			32	131.9	197	0.2	0.28			0.08		0.144612
MC340905_2_32	KO	ONaS	567.249	43583.7	134.6	133.8				11	19	21			35	108.7	110	0.333333	0.416667			0.0833333		0.29856
MC340905_2_38	KO	ONaS	778.063	43616.2	130.2	145.4				9	18	21			35	140	159.6	0.346154	0.461538			0.115385		0.146391
MC340905_2_39	KO	ONaS	613.071	57892	151.5	170.3				12	19	21			35	177.7	166.1	0.304348	0.391304			0.0869565		0.195419
MC340905_2_31	KO	RECURSIVE	840.229	22074.1	225.7	172.9	15128.3	222.9	164.3	9	19	21	30	32	35	234.1	147.7	0.384615	0.461538	0.807692	0.884615	0.0769231	0.0769231	0.316813	0.288497
MC340905_2_37	KO	RECURSIVE	913.663	24561.3	137.1	133.3	18000.6	126.4	124.3	11	21	23	33	35	37	127.9	110.1	0.384615	0.461538	0.846154	0.923077	0.0769231	0.0769231	0.28219	0.18859
MC340912_1_16	KO	AT1	1796.65	22284.5	94.2	162.9	28402	109.2	153.9	10	13	19	27	31	32	78.9	225.2	0.136364	0.409091	0.772727	0.954545	0.272727	0.181818	0.761497	0.814574
MC340912_1_18	KO	AT1	1383.66	21527.2	127.5	214.7	10160.5	139.1	218.3	10	11	21	31	35	36	142.4	192.6	0.0384615	0.423077	0.807692	0.961538	0.384615	0.153846	0.321906	0.455503
MC340912_1_19	KO	AT1	1417.6	30259.1	207	107	6690.2	170.4	88.2	11	13	24	32	35	36	181.9	127.7	0.08	0.52	0.84	0.96	0.44	0.12	0.331423	0.891271
MC340912_1_23	KO	AT1	1742.38	40444.4	159.6	133.6	9844.1	134.7	110.4	16	17	26	36	40	40	155.4	104.2	0.0416667	0.416667	0.833333	1	0.375	0.166667	0.26168	0.385925
MC340912_1_08	KO	M5	1416.89	38111.6	151.7	133.5				6	12	14			27	145.1	121.6	0.285714	0.380952			0.0952381		0.123516
MC340912_1_12	KO	M5	464.925	31481.9	151.3	127.1				9	18	20			34	155.1	109.3	0.36	0.44			0.08		0.181774
MC340912_1_13	KO	M5	576.142	22579.1	103.4	115.1				9	14	19			33	99.5	116.3	0.208333	0.416667			0.208333		0.0481192
MC340912_1_22	KO	M5	1803.58	42398.9	164.5	146.2				11	18	22			34	167.7	128.1	0.304348	0.478261			0.173913		0.158179
MC340912_1_25	KO	M5	1140.4	27609.5	247.6	151.8				8	14	20			33	254.8	125.5	0.24	0.48			0.24		0.290794
MC340912_1_33	KO	M5	1535.61	35911.5	154.1	126.7				5	11	16			30	140	126.1	0.24	0.44			0.2		0.131965
MC340912_1_43	KO	M5	782.136	21215.7	150.2	223				16	24	30			43	146.4	213.2	0.296296	0.518519			0.222222		0.127873
MC340912_1_46	KO	M5	511.916	20508.1	139	119.5				12	18	23			37	121.9	125.5	0.24	0.44			0.2		0.224239
MC340912_1_17	KO	ON-DS	1498.14	38115.4	134	159	13190.5	169.2	178.9	10	19	21	27	29	34	187.4	157.4	0.375	0.458333	0.708333	0.791667	0.0833333	0.0833333	0.484898	0.434615
MC340912_1_29	KO	ON-DS	742.949	40863.6	140.9	140.2	8406	145.3	154.3	10	21	23	28	30	34	146.7	135.1	0.458333	0.541667	0.75	0.833333	0.0833333	0.0833333	0.067702	0.372068
MC340912_1_40	KO	ON-DS	723.79	40346.4	155	127.6	16526.9	173.7	99	14	28	30	35	37	43	194.4	110.1	0.482759	0.551724	0.724138	0.793103	0.0689655	0.0689655	0.380326	0.323758
MC340912_1_44	KO	ON-DS	1019.17	43848.3	167.8	122.2	27538.7	189.5	104.4	13	23	25	30	32	37	199	105.1	0.416667	0.5	0.708333	0.791667	0.0833333	0.0833333	0.301078	0.101717
MC340912_1_01	KO	ON-OFF DS	197.673	15706.4	117.4	84.8	15400.9	125.8	87	9	20	22	29	31	35	140.6	63.4	0.423077	0.5	0.769231	0.846154	0.0769231	0.0769231	0.446272	0.397761
MC340912_1_02	KO	ON-OFF DS	227.057	16642.2	249.6	146	8389.1	248.5	138.6	5	16	18	24	26	29	240.9	141.6	0.458333	0.541667	0.791667	0.875	0.0833333	0.0833333	0.133917	0.158076
MC340912_1_10	KO	ON-OFF DS	1076.82	20829.1	141.7	119.6	22615.5	151.9	117.3	10	21	23	27	29	34	185.8	90.3	0.458333	0.541667	0.708333	0.791667	0.0833333	0.0833333	0.650076	0.510662
MC340912_1_15	KO	ON-OFF DS	1036.23	12750.1	118.9	120.1	18983.8	114	119.4	9	19	22	27	29	34	135.9	118	0.4	0.52	0.72	0.8	0.12	0.08	0.26881	0.28223
MC340912_1_24	KO	ON-OFF DS	1221.53	23377.7	120.5	98.4	11697.9	111.3	104.3	12	23	25	30	32	37	116.1	85.8	0.44	0.52	0.72	0.8	0.08	0.08	0.154675	0.313134
MC340912_1_28	KO	ON-OFF DS	675.123	26778.2	142.3	144.6	37098.8	125.1	130.7	10	21	23	31	32	37	136.2	142.1	0.407407	0.481481	0.777778	0.814815	0.0740741	0.037037	0.071387	0.146383
MC340912_1_30	KO	ON-OFF DS	679.466	13519.4	93.5	105.3	15098.3	97.9	107	11	23	25	30	33	38	115.7	96.8	0.444444	0.518519	0.703704	0.814815	0.0740741	0.111111	0.36228	0.295856
MC340912_1_34	KO	ON-OFF DS	1144.89	17586.3	92.7	151.5	12879.6	113.2	170.5	8	19	21	25	27	32	109	160.9	0.458333	0.541667	0.708333	0.791667	0.0833333	0.0833333	0.251426	0.163612
MC340912_1_35	KO	ON-OFF DS	1216.31	10626.1	160.6	133.1	30059.5	191.2	136.7	11	20	21	31	32	36	180	116.1	0.36	0.4	0.8	0.84	0.04	0.04	0.443411	0.239649
MC340912_1_45	KO	ON-OFF DS	767.871	29004	136	124	12818.4	158.8	125.8	15	25	27	36	38	41	148.6	128.4	0.384615	0.461538	0.807692	0.884615	0.0769231	0.0769231	0.138865	0.164747
MC340912_1_21	KO	ON/OFFbetta	1758.69	8899.5	268	88.7				13	23	30			34	298.3	84.8	0.47619	0.809524			0.333333		0.573842
MC340912_1_09	KO	ONaS	1372.72	47987.9	155.4	159.9				10	19	22			32	139.6	141.9	0.409091	0.545455			0.136364		0.19374
MC340912_1_11	KO	ONaS	716.673	48478.2	148.9	161.8				7	17	18			37	172.5	136.4	0.333333	0.366667			0.0333333		0.279039
MC340912_1_14	KO	ONaS	755.588	41472.2	150.7	131.4				11	21	22			36	151.6	133.5	0.4	0.44			0.04		0.0198802
MC340912_1_20	KO	ONaS	1694.1	52984.5	148.3	188.1				11	20	22			33	189	186.1	0.409091	0.5			0.0909091		0.313696
MC340912_1_26	KO	ONaS	995.148	56487.5	178.1	153.2				7	14	15			32	167.7	144.2	0.28	0.32			0.04		0.102542
MC340912_1_27	KO	ONaS	730.148	72577.5	178.2	177.7				12	19	21			39	170	178	0.259259	0.333333			0.0740741		0.053972
MC340912_1_03	KO	RECURSIVE	559.363	14474.5	106.8	263.6	5763	97.3	262.8	10	21	24	28	30	34	95.1	238.3	0.458333	0.583333	0.75	0.833333	0.125	0.0833333	0.410552	0.574183
Morphological Parameters for all cells included in the analysis presented in figures 2-5 and 7
Thick blcak lines delimit individual retinas.
Cell name parameter consists of Mousenumber_retina(1 or 2)_cellnumberwithinretina
E.g. MC340911_2_31 is cell 31 from retina 2 of mouse MC340911

## Sheet: RetxBrn3a_HET_P0
Cell_Name	genotype	celltype	OD Distance	Area1 (GCL)	Center_X	Center_Y	Area2	Center_X	Center_Y	RGC	InIn	InOut	OutIn	OutOut	INL	CellBody_X	CellBod_Y	ID_In	ID_Out	OD_In	OD_Out	IN_Thick	ON_Thick	IN_Excentr	ON_Excentr
MC340443_1_01	HET	OFFaT	1647.18	8016.39	237.321	79.746				7	25	30			31	219.73	70.52	0.75	0.958333			0.208333		0.393127
MC340443_1_05	HET	OFFaT	1294.77	16046	82.8	199.3				8	24	31			35	79.335	174.795	0.592593	0.851852			0.259259		0.346206
MC340443_1_06	HET	ON-OFF DS	1361.48	24432.2	110.183	105.383	18196.3	111.757	126.611	4	13	16	18	21	26	57.405	112.445	0.409091	0.545455	0.636364	0.772727	0.136364	0.136364	0.603656	0.737837
MC340443_1_07	HET	ON-OFF DS	1688.96	32766.3	150.797	128.945	21544.9	137.562	129.156	4	14	16	20	23	26	112.23	142.33	0.454545	0.545455	0.727273	0.863636	0.0909091	0.136364	0.399634	0.3447
MC340443_1_08	HET	ON-OFF DS	1403.83	20319.2	102.826	215.882	22666.3	106.031	219.452	6	16	18	23	25	30	96.535	200.165	0.416667	0.5	0.708333	0.791667	0.0833333	0.0833333	0.210451	0.25303
MC340443_1_13	HET	ON-OFF DS	732.633	19427.3	122.193	117.533	14891.7	106.553	131.234	2	10	12	18	20	25	94.976	121.26	0.347826	0.434783	0.695652	0.782609	0.0869565	0.0869565	0.349247	0.221893
MC340443_1_24	HET	ON-OFF DS	1100.15	28677.6	127.053	120.107	16714.6	116.909	114.524	4	13	16	20	24	26	107.93	114.38	0.409091	0.545455	0.727273	0.909091	0.136364	0.181818	0.208882	0.123084
MC340443_1_25	HET	ON-OFF DS	1248.05	14845.4	97.088	88.443	18444.8	82.647	89.007	8	18	21	26	28	33	72.67	90.3	0.4	0.52	0.72	0.8	0.12	0.08	0.356148	0.131264
MC340443_1_29	HET	ON-OFF DS	902.855	15512.6	100.19	80.314	16124.4	110.838	94.228	6	15	17	23	25	29	111.746	80.141	0.391304	0.478261	0.73913	0.826087	0.0869565	0.0869565	0.164429	0.196989
MC340443_1_33	HET	ON-OFF DS	1162.79	24462	291.394	101.301	19267.3	291.668	109.287	6	15	17	22	25	30	291.647	118.895	0.375	0.458333	0.666667	0.791667	0.0833333	0.125	0.199356	0.122656
MC340443_1_03	HET	ON/OFFbetta	1477.09	7744.9	240	80.1				6	20	28			29	87.72	200.38	0.608696	0.956522			0.347826		3.9073
MC340443_1_04	HET	ON/OFFbetta	1455.66	11333.9	248.511	70.673				5	14	27			31	232.523	56.438	0.346154	0.846154			0.5		0.35631
MC340443_1_14	HET	ON/OFFbetta	886.884	7109.45	65.894	89.422				1	16	25			27	99.33	116.745	0.576923	0.923077			0.346154		0.907464
MC340443_1_15	HET	ON/OFFbetta	915.299	9514.6	78.508	99.488				4	18	26			29	85.624	111.907	0.56	0.88			0.32		0.260021
MC340443_1_16	HET	ON/OFFbetta	653.746	6766.02	78.621	86.424				6	18	30			31	92.665	88.365	0.48	0.96			0.48		0.30542
MC340443_1_17	HET	ON/OFFbetta	818.951	6604.71	182.73	214.56				5	17	25			31	194.36	204.895	0.461538	0.769231			0.307692		0.329717
MC340443_1_18	HET	ON/OFFbetta	1160.21	12335.8	90.688	111.919				6	21	30			31	87.29	117.605	0.6	0.96			0.36		0.105682
MC340443_1_19	HET	ON/OFFbetta	1294.39	8102.3	115.967	96.199				4	12	24			27	132.064	81.754	0.347826	0.869565			0.521739		0.425773
MC340443_1_21	HET	ON/OFFbetta	234.536	9198.31	229.752	103.109				2	17	31			36	186.62	88.58	0.441176	0.852941			0.411765		0.840909
MC340443_1_22	HET	ON/OFFbetta	873.947	8137.66	91.352	67.013				6	23	34			34	82.399	70.305	0.607143	1			0.392857		0.187379
MC340443_1_26	HET	ON/OFFbetta	1355.79	6582.35	68.119	215.45				10	26	37			41	81.915	218.87	0.516129	0.870968			0.354839		0.31044
MC340443_1_09	HET	Onspiny	1263.45	14209.8	173.418	70.684				7	19	22			31	195.65	129.43	0.5	0.625			0.125		0.933716
MC340443_1_02	HET	SbC	1636.73	33165.6	300.065	128.162	9500.03	316.404	134.421	6	14	16	20	24	27	326.585	127.495	0.380952	0.47619	0.666667	0.857143	0.0952381	0.190476	0.258126	0.223864
MC340443_1_10	HET	SbC	1292.13	25123.2	126.309	114.464	8650.72	128.3	125.423	5	13	16	21	24	26	113.52	138.245	0.380952	0.52381	0.761905	0.904762	0.142857	0.142857	0.301869	0.372781
MC340443_1_12	HET	SbC	839.776	33085.9	258.569	133.185	8666.53	268.396	150.605	5	15	17	24	27	29	265.525	146.415	0.416667	0.5	0.791667	0.916667	0.0833333	0.125	0.145614	0.0966811
MC340443_1_23	HET	SbC	1343.38	26521.9	118.28	99.244	28171.2	114.262	145.567	6	17	20	31	35	36	98.255	115.67	0.366667	0.466667	0.833333	0.966667	0.1	0.133333	0.281815	0.358031
MC340443_1_27	HET	SbC	1494.32	35942.9	113.997	134.945	18600.2	111.921	138.294	7	18	21	26	30	33	122.55	130.935	0.423077	0.538462	0.730769	0.884615	0.115385	0.153846	0.0882924	0.167971
MC340443_1_28	HET	SbC	1088.76	28932.6	105.082	117.36	12215.6	102.085	106.778	5	13	15	21	25	28	104.92	127.495	0.347826	0.434783	0.695652	0.869565	0.0869565	0.173913	0.105597	0.335245
MC340443_1_30	HET	SbC	1068.29	34080.6	130.323	174.027	10946.2	134.275	164.945	7	14	17	22	27	29	113.95	160.605	0.318182	0.454545	0.681818	0.909091	0.136364	0.227273	0.203217	0.352002
MC340443_1_32	HET	SbC	1276.78	32486.4	118.068	151.149	16797.5	117.246	147.1	7	16	18	23	28	30	97.287	156.52	0.391304	0.478261	0.695652	0.913043	0.0869565	0.217391	0.211019	0.301752
MC340443_2_22	HET	OFFaS	1483.68	40180.5	124.2	148.5				18	36	39			42	157.4	141.2	0.75	0.875	-0.75	-0.75	0.125	0	0.300502
MC340443_2_13	HET	ON-OFF DS	501.232	22039.2	108.8	96.5	13731.8	122	94.4	7	19	21	27	29	37	96.5	95.7	0.4	0.466667	0.666667	0.733333	0.0666667	0.0666667	0.147126	0.386105
MC340443_2_14	HET	ON-OFF DS	674.194	22974.5	101.629	100.924	11335.6	99.839	91.247	9	21	24	30	34	39	105.135	82.99	0.4	0.5	0.7	0.833333	0.1	0.133333	0.213631	0.163263
MC340443_2_15	HET	ON-OFF DS	652.957	15669.2	137.968	206.542	14797.2	132.754	213.299	5	17	19	27	29	34	107.93	196.94	0.413793	0.482759	0.758621	0.827586	0.0689655	0.0689655	0.446416	0.433076
MC340443_2_28	HET	ON-OFF DS	929.635	15599.5	93.709	213.749	17991.5	104.758	203.35	10	21	23	33	35	41	105.135	184.685	0.354839	0.419355	0.741935	0.806452	0.0645161	0.0645161	0.44307	0.246631
MC340443_2_31	HET	ON-OFF DS	1255.03	24533.3	109.023	116.075	18297.8	114.828	115.81	4	15	18	26	28	34	122.335	130.72	0.366667	0.466667	0.733333	0.8	0.1	0.0666667	0.223901	0.218678
MC340443_2_01	HET	ON/OFFbetta	2409.63	10142	96.328	90.808				2	13	28			31	98.255	74.175	0.37931	0.896552			0.517241		0.294625
MC340443_2_04	HET	ON/OFFbetta	1328.34	5826.12	79.766	85.668				12	24	39			41	76.755	82.345	0.413793	0.931034			0.517241		0.104103
MC340443_2_05	HET	ON/OFFbetta	922.394	8880.89	69.887	275.264				4	18	34			36	83.635	289.605	0.4375	0.9375			0.5		0.373555
MC340443_2_17	HET	ON/OFFbetta	489.143	8508.44	295.248	67.896				8	28	38			39	296.915	67.51	0.645161	0.967742			0.322581		0.0328713
MC340443_2_20	HET	ON/OFFbetta	964.555	8227.73	59.876	58.619				6	27	38			39	56.975	59.77	0.636364	0.969697			0.333333		0.0609702
MC340443_2_21	HET	ON/OFFbetta	1405.01	11101.4	136.146	67.015				3	23	32			32	139.105	71.165	0.689655	1			0.310345		0.0857196
MC340443_2_23	HET	ON/OFFbetta	1589	13182.1	134.112	85.978				13	23	34			35	144.91	87.505	0.454545	0.954545			0.5		0.168312
MC340443_2_16	HET	RECURSIVE	355.529	30311.1	102.211	118.917	9830.57	123.19	99.822	5	17	20	27	31	36	83.85	124.485	0.387097	0.483871	0.709677	0.83871	0.0967742	0.129032	0.195283	0.829831
MC340443_2_24	HET	RECURSIVE	1443.41	33271.5	143.631	121.119	26397.6	148.661	132.668	12	19	22	33	37	38	155.875	151.145	0.269231	0.384615	0.807692	0.961538	0.115385	0.153846	0.315013	0.216333
MC340443_2_25	HET	RECURSIVE	1123.68	14604.4	85.968	119.419	7345.23	90.266	123.222	12	27	30	35	40	41	77.615	124.27	0.517241	0.62069	0.793103	0.965517	0.103448	0.172414	0.141637	0.262465
MC340443_2_27	HET	RECURSIVE	326.964	24008.1	109.459	106.186	8706.67	106.607	111.709	10	19	23	29	32	35	94.17	113.95	0.36	0.52	0.76	0.88	0.16	0.12	0.196103	0.23999
MC340443_2_30	HET	RECURSIVE	689.234	21769.5	102.31	111.927	9338.2	92.817	111.815	5	15	18	27	31	35	109.22	103.415	0.333333	0.433333	0.733333	0.866667	0.1	0.133333	0.131673	0.337932
MC340443_2_03	HET	SbC	1956.28	21538.4	148.277	97.781	8859.56	142.589	100.459	9	18	20	27	32	35	141.578	97.234	0.346154	0.423077	0.692308	0.884615	0.0769231	0.192308	0.0811541	0.0636274
MC340443_2_06	HET	SbC	1053.36	32550.7	207.692	110.678	12840.4	201.931	115.517	9	20	24	27	33	34	214.355	90.3	0.44	0.6	0.72	0.96	0.16	0.24	0.210573	0.439601
MC340443_2_07	HET	SbC	1583.02	46924.6	142.052	152.972	25439.9	185.869	140.85	3	12	15	19	24	25	95.782	151.575	0.409091	0.545455	0.727273	0.954545	0.136364	0.227273	0.378671	1.00792
MC340443_2_08	HET	SbC	708.893	23522.7	103.14	98.442	3867.68	114.091	82.414	7	18	20	26	31	34	112.553	130.774	0.407407	0.481481	0.703704	0.888889	0.0740741	0.185185	0.389064	1.37862
MC340443_2_09	HET	SbC	867.464	29125.4	117.955	92.178	12577.1	123.184	94.584	8	18	22	26	31	34	118.68	77.83	0.384615	0.538462	0.692308	0.884615	0.153846	0.192308	0.149167	0.274123
MC340443_2_10	HET	SbC	661.046	29364.4	100.525	103.267	8830.44	100.791	94.851	9	18	20	28	31	34	92.4	76.325	0.36	0.44	0.76	0.88	0.08	0.12	0.290995	0.383509
MC340443_2_12	HET	SbC	396.53	29267.5	108.725	121.23	12088	110.437	118.917	9	20	23	28	32	34	100.19	116.1	0.44	0.56	0.76	0.92	0.12	0.16	0.103145	0.171279
MC340443_2_18	HET	SbC	630.375	25948.6	116.452	133.043	8750.36	118.834	153.745	12	23	26	29	35	36	85.57	132.01	0.458333	0.583333	0.708333	0.958333	0.125	0.25	0.339904	0.752714
MC340443_2_19	HET	SbC	878.871	24818.8	107.268	96.885	10306.5	122.89	105.684	3	15	18	24	28	32	145.985	107.07	0.413793	0.517241	0.724138	0.862069	0.103448	0.137931	0.450304	0.403839
MC340443_2_26	HET	SbC	878.756	17574.6	336.239	73.339	9583.03	351.3	66.464	5	14	17	24	28	31	327.23	47.085	0.346154	0.461538	0.730769	0.884615	0.115385	0.153846	0.371014	0.559364
MC340443_2_29	HET	SbC	793.948	25433.6	190.825	77.265	14528.1	186.985	89.152	7	19	22	29	32	34	200.273	73.96	0.444444	0.555556	0.814815	0.925926	0.111111	0.111111	0.111216	0.296725
MC340443_2_33	HET	SbC	1161.18	30633.2	134.714	109.53	7978.11	135.513	110.944	5	17	20	25	30	32	104.275	99.76	0.444444	0.555556	0.740741	0.925926	0.111111	0.185185	0.323662	0.658245
MC340443_2_02	HET	UnknownON	2283.56	23624.3	86.119	137.626				8	23	30			37	107.07	148.995	0.517241	0.758621	-0.275862	-0.275862	0.241379	0	0.274812
MC340443_3_19	HET	OFFaT	218.647	15381.4	291.6	244.9				10	27	37			39	293.8	234.1	0.586207	0.931034	-0.344828	-0.344828	0.344828	0	0.157478
MC340443_3_04	HET	ON-OFF DS	404.392	17154.6	167.7	106.5	21478.7	172	120.6	7	18	20	25	27	32	173.2	107.1	0.44	0.52	0.72	0.8	0.08	0.08	0.0748525	0.163872
MC340443_3_09	HET	ON-OFF DS	706.212	23531.6	130.3	166.5	15345.9	118	160.4	9	21	23	27	29	33	136.4	168	0.5	0.583333	0.75	0.833333	0.0833333	0.0833333	0.0725634	0.284768
MC340443_3_10	HET	ON-OFF DS	648.874	14604	165.4	93.3	13647.8	155.1	90.3	9	18	20	24	27	31	157.4	82.2	0.409091	0.5	0.681818	0.818182	0.0909091	0.136364	0.200629	0.127719
MC340443_3_25	HET	ON-OFF DS	1159.9	9222.5	136.6	123.8	24714.7	127.8	142.1	10	20	22	28	31	35	132.5	130	0.4	0.48	0.72	0.84	0.08	0.12	0.137153	0.146314
MC340443_3_03	HET	ON/OFFbetta	525.383	6547.4	86	254.1				12	23	34			36	70	223.8	0.458333	0.916667			0.458333		0.75038
MC340443_3_05	HET	ON/OFFbetta	256.967	6453.2	101.5	125.7				11	23	31			34	122.9	135.5	0.521739	0.869565			0.347826		0.519197
MC340443_3_06	HET	ON/OFFbetta	634.521	6628.4	109.5	106.3				9	20	29			33	138.7	120.6	0.458333	0.833333			0.375		0.70766
MC340443_3_18	HET	ON/OFFbetta	209.711	7497.2	201.5	174				11	25	38			40	187.4	168	0.482759	0.931034			0.448276		0.313598
MC340443_3_20	HET	ON/OFFbetta	796.372	7147.2	95.6	189				9	24	35			37	133.5	194.8	0.535714	0.928571			0.392857		0.803643
MC340443_3_29	HET	ON/OFFbetta	1028.16	8719.4	111.9	114.1				9	24	34			36	123.8	111.6	0.555556	0.925926			0.37037		0.230753
MC340443_3_01	HET	Onspiny	1749.63	19264.1	125.7	130.4				5	16	20			26	139.3	126.7	0.52381	0.714286			0.190476		0.179943
MC340443_3_02	HET	RECURSIVE	849.328	34263.1	144.2	155.4	23565	146.6	165.2	9	16	19	29	32	33	141.9	140.6	0.291667	0.416667	0.833333	0.958333	0.125	0.125	0.143382	0.289102
MC340443_3_07	HET	RECURSIVE	617.651	25800.4	128.5	118	15170.6	125.8	126.5	6	16	19	28	32	33	146.1	140.9	0.37037	0.481481	0.814815	0.962963	0.111111	0.148148	0.318624	0.358069
MC340443_3_08	HET	RECURSIVE	688.556	21355.7	233.9	224.1	10049.1	222	212.5	7	17	20	26	28	33	231.6	224.5	0.384615	0.5	0.730769	0.807692	0.115385	0.0769231	0.0283078	0.271647
MC340443_3_11	HET	RECURSIVE	764.757	20689.3	134.6	155.1	18957.8	123.2	140.6	9	18	20	26	28	33	115.5	155.1	0.375	0.458333	0.708333	0.791667	0.0833333	0.0833333	0.235302	0.211292
MC340443_3_12	HET	RECURSIVE	866.126	23710	117	128.6	10275.9	114.9	120.9	11	21	24	30	35	37	94.5	112.2	0.384615	0.5	0.730769	0.923077	0.115385	0.192308	0.320412	0.387678
MC340443_3_13	HET	RECURSIVE	531.839	20278.5	116.6	124.5	6267.8	103.3	139	8	17	20	26	30	32	87.7	137.1	0.375	0.5	0.75	0.916667	0.125	0.166667	0.392314	0.351746
MC340443_3_16	HET	RECURSIVE	235.988	14415.6	112.3	124	14176.2	106.1	112.6	6	16	18	23	25	29	115.5	109.3	0.434783	0.521739	0.73913	0.826087	0.0869565	0.0869565	0.222034	0.148269
MC340443_3_21	HET	RECURSIVE	728.403	26926.8	235.2	119	11855.5	222.4	125	11	19	22	30	34	37	209.3	105.8	0.307692	0.423077	0.730769	0.884615	0.115385	0.153846	0.313916	0.37827
MC340443_3_22	HET	RECURSIVE	519.315	19210.7	108.6	135.9	10866.9	99.5	116.7	8	18	21	28	30	35	137.1	138.4	0.37037	0.481481	0.740741	0.814815	0.111111	0.0740741	0.365765	0.737951
MC340443_3_26	HET	RECURSIVE	826.476	19519.8	147.7	158.1	12210.6	140	141.5	3	13	15	20	23	27	144.2	146.4	0.416667	0.5	0.708333	0.833333	0.0833333	0.125	0.15489	0.103491
MC340443_3_31	HET	RECURSIVE	1585.97	19015.4	141.9	135.6	22384.1	139.9	136.5	5	13	16	21	24	29	127.7	119.3	0.333333	0.458333	0.666667	0.791667	0.125	0.125	0.277795	0.249758
MC340443_3_14	HET	SbC	577.075	23343.1	126.7	97.6	9173.5	122.6	94.8	9	20	23	27	31	34	124.2	92.2	0.44	0.56	0.72	0.88	0.12	0.16	0.0690158	0.0564814
MC340443_3_15	HET	SbC	536.953	29198	115.9	219	16382.3	109.5	226.2	9	19	22	28	32	34	103	223.5	0.4	0.52	0.76	0.92	0.12	0.16	0.141682	0.0974441
MC340443_3_27	HET	SbC	831.959	18555.3	127.8	132.2	11375.2	119.6	135.1	6	15	18	23	27	29	127.1	111.3	0.391304	0.521739	0.73913	0.913043	0.130435	0.173913	0.272032	0.414592
MC340443_3_28	HET	SbC	944.298	19867.9	126	138.8	12658.1	115	128.5	5	13	16	20	24	26	119.3	124.2	0.380952	0.52381	0.714286	0.904762	0.142857	0.190476	0.201949	0.0957776
MC340443_3_30	HET	SbC	1263.93	29500.1	137.9	126.7	13167.7	132	135.2	10	20	23	31	35	37	140.3	106.1	0.37037	0.481481	0.777778	0.925926	0.111111	0.148148	0.213968	0.46729
Morphological Parameters for all cells included in the analysis presented in figures 2-5 and 7
Thick blcak lines delimit individual retinas.
Cell name parameter consists of Mousenumber_retina(1 or 2)_cellnumberwithinretina
E.g. MC340911_2_31 is cell 31 from retina 2 of mouse MC340911

## Sheet: RetxBrn3a_KO_P0
Cell_Name	genotype	celltype	OD Distance	Area1 (GCL)	Center_X	Center_Y	Area2	Center_X	Center_Y	RGC	InIn	InOut	OutIn	OutOut	INL	CellBody_X	CellBod_Y	ID_In	ID_Out	OD_In	OD_Out	IN_Thick	ON_Thick	IN_Excentr	ON_Excentr
MC340437_1_07	KO	Brn3aKO BISTR	569.465	37425.2	149.643	113.965	22956.6	137.792	115.367	8	16	18	26	30	33	158.025	123.517	0.32	0.4	0.72	0.88	0.08	0.16	0.116404	0.255107
MC340437_1_25	KO	Brn3aKO BISTR	1630.36	33046	136.836	114.433	17760.1	137.917	134.776	11	19	21	28	33	34	155.015	141.685	0.347826	0.434783	0.73913	0.956522	0.0869565	0.217391	0.319327	0.245205
MC340437_1_22	KO	Brn3aKObetta	913.803	13619.3	109.821	96.919				4	14	29			33	89.978	85.463	0.344828	0.862069			0.517241		0.347905
MC340437_1_24	KO	Brn3aKObetta	1184.1	14916.7	99.838	104.78				5	17	32			33	105.135	81.485	0.428571	0.964286			0.535714		0.346608
MC340437_1_32	KO	Brn3aKObetta	823.204	13372.6	112.616	108.333				6	19	33			34	82.99	94.17	0.464286	0.964286			0.5		0.503182
MC340437_1_13	KO	OFFaT	1685.36	26874.5	94.5	108.1				15	34	42			44	90.085	125.13	0.655172	0.931034			0.275862		0.190167
MC340437_1_26	KO	OFFaT	1391.2	19446	107.249	96.564				5	24	32			34	85.624	71.756	0.655172	0.931034			0.275862		0.418195
MC340437_1_29	KO	OFFaT	557.743	16250.5	299.938	101.108				7	22	28			30	277.565	84.065	0.652174	0.913043			0.26087		0.390953
MC340437_1_02	KO	ON-OFF DS	1601.35	37847.4	131.338	141.563	18400.8	123.184	144.953	2	10	13	17	19	23	70.305	154.477	0.380952	0.52381	0.714286	0.809524	0.142857	0.0952381	0.568227	0.701879
MC340437_1_05	KO	ON-OFF DS	907.287	23737.7	108.555	123.6	16979.2	91.325	94.216	2	11	12	18	20	24	100.297	131.903	0.409091	0.454545	0.727273	0.818182	0.0454545	0.0909091	0.134685	0.526827
MC340437_1_10	KO	ON-OFF DS	1150.06	16825.2	101.026	245.706	17538.6	98.252	238.025	5	15	18	24	26	30	115.455	271.975	0.4	0.52	0.76	0.84	0.12	0.08	0.409435	0.509253
MC340437_1_16	KO	ON-OFF DS	1115.16	13551	115.229	108.584	18817.3	104.692	90.596	5	11	13	18	21	25	130.29	102.125	0.3	0.4	0.65	0.8	0.1	0.15	0.249456	0.362658
MC340437_1_19	KO	ON-OFF DS	614.534	28439.1	114.887	220.753	10207.3	142.997	217.636	7	15	17	25	26	30	100.19	224.353	0.347826	0.434783	0.782609	0.826087	0.0869565	0.0434783	0.158997	0.759988
MC340437_1_21	KO	ON-OFF DS	783.34	10099	95.703	92.948	13883.4	91.694	88.011	6	16	18	23	25	30	84.172	78.529	0.416667	0.5	0.708333	0.791667	0.0833333	0.0833333	0.325552	0.18202
MC340437_1_27	KO	ON-OFF DS	1439.03	24634.9	111.256	105.658	18179.6	117.775	90.883	4	13	14	21	23	28	135.235	69.66	0.375	0.416667	0.708333	0.791667	0.0416667	0.0833333	0.488325	0.36118
MC340437_1_28	KO	ON-OFF DS	537.458	15379.5	88.643	94.776	13335	78.188	84.7	9	19	21	28	30	34	82.775	79.765	0.4	0.48	0.76	0.84	0.08	0.08	0.230294	0.103388
MC340437_1_30	KO	ON-OFF DS	330.703	7944.93	70.396	138.748	13470.7	71.912	122.524	4	17	19	24	26	31	53.858	117.874	0.481481	0.555556	0.740741	0.814815	0.0740741	0.0740741	0.529435	0.284637
MC340437_1_31	KO	ON-OFF DS	296.894	9427.02	162.102	84.982	10789.8	153.632	69.021	4	14	16	22	23	28	125.453	53.535	0.416667	0.5	0.75	0.791667	0.0833333	0.0416667	0.881349	0.548518
MC340437_1_20	KO	ON/OFFbetta	400.545	8529.34	266.854	79.91				7	14	25			30	232.415	87.29	0.304348	0.782609			0.478261		0.675783
MC340437_1_34	KO	ON/OFFbetta	1223.18	10609.7	61.347	80.394				5	16	29			31	83.689	76.916	0.423077	0.923077			0.5		0.388987
MC340437_1_01	KO	RECURSIVE	1372.03	23275.4	110.67	130.129	24024	119.23	138.152	1	8	11	16	18	24	106.64	140.395	0.304348	0.434783	0.652174	0.73913	0.130435	0.0869565	0.128097	0.146202
MC340437_1_04	KO	RECURSIVE	1260.84	15389.4	130.76	249.61	14129.8	124.558	242.568	6	17	19	24	27	31	118.25	260.042	0.44	0.52	0.72	0.84	0.08	0.12	0.232672	0.276943
MC340437_1_08	KO	RECURSIVE	1066.81	7885.03	84.728	120.136	15494.4	94.938	108.847	9	20	22	28	30	35	73.745	107.93	0.423077	0.5	0.730769	0.807692	0.0769231	0.0769231	0.327668	0.301978
MC340437_1_09	KO	SbC	1242.75	25993	111.353	107.455	13909.9	120.182	112.92	7	18	22	27	31	33	132.87	117.82	0.423077	0.576923	0.769231	0.923077	0.153846	0.153846	0.262501	0.204354
MC340437_1_11	KO	SbC	1470.06	27868.6	286.406	115.903	23216.8	306.029	91.351	4	10	13	18	22	25	308.31	128.678	0.285714	0.428571	0.666667	0.857143	0.142857	0.190476	0.269159	0.434907
MC340437_1_12	KO	SbC	1555.07	21324.1	104.612	171.903	12964.7	100.656	160.924	4	13	15	19	22	25	102.233	188.018	0.428571	0.52381	0.714286	0.857143	0.0952381	0.142857	0.19767	0.422368
MC340437_1_14	KO	SbC	1295.03	21563.7	83.906	138.69	18881.2	95.29	156.992	4	13	16	19	25	27	92.665	189.845	0.391304	0.521739	0.652174	0.913043	0.130435	0.26087	0.626276	0.425018
MC340437_1_15	KO	SbC	1369	20034.9	96.757	127.062	15688.9	100.72	108.542	3	11	13	18	23	25	90.515	125.56	0.363636	0.454545	0.681818	0.909091	0.0909091	0.227273	0.0803743	0.280725
MC340437_1_18	KO	SbC	908.356	26799.5	208.605	110.106	16248.1	204.746	100.419	7	16	18	23	27	29	207.045	111.37	0.409091	0.5	0.727273	0.909091	0.0909091	0.181818	0.0217332	0.155555
MC340437_1_23	KO	SbC	1082.19	24584.9	115.873	107.503	12278.7	138.085	102.272	3	14	16	21	24	27	136.74	86.645	0.458333	0.541667	0.75	0.875	0.0833333	0.125	0.333436	0.250823
MC340437_1_33	KO	SbC	761.314	12888.4	87.674	89.978	11469	85.884	96.153	4	14	16	21	24	26	61.759	94.654	0.454545	0.545455	0.772727	0.909091	0.0909091	0.136364	0.411031	0.399951
MC340437_1_35	KO	SbC	1221.68	32972.8	135.485	111.889	25722.7	159.354	86.999	2	10	13	19	23	25	154.8	81.915	0.347826	0.478261	0.73913	0.913043	0.130435	0.173913	0.347974	0.0754109
MC340437_2_01	KO	Brn3aKObetta	1490.53	19334.6	100.1	106.2				3	17	31			31	94.17	88.365	0.5	1			0.5		0.239519
MC340437_2_28	KO	LB	1658.65	47259.6	137.559	134.714	30785.3	131.178	140.952	9	16	18	22	24	27	159.53	139.965	0.388889	0.5	0.722222	0.833333	0.111111	0.111111	0.184133	0.28651
MC340437_2_04	KO	ON-OFF DS	1220.39	21799.3	111.6	95.273	8579.37	111.177	106.685	10	23	24	31	33	38	125.345	95.352	0.464286	0.5	0.75	0.821429	0.0357143	0.0714286	0.164966	0.347094
MC340437_2_05	KO	ON-OFF DS	1267.37	11339.8	224.2	225.413	14257.9	226.594	229.044	9	19	21	26	28	33	261.655	231.448	0.416667	0.5	0.708333	0.791667	0.0833333	0.0833333	0.631302	0.521531
MC340437_2_06	KO	ON-OFF DS	1183.02	12788.1	337.54	180.336	11763.1	328.904	189.81	13	22	25	29	31	35	335.4	185.653	0.409091	0.545455	0.727273	0.818182	0.136364	0.0909091	0.0898112	0.126004
MC340437_2_07	KO	ON-OFF DS	1188.23	10236.9	79.203	92.24	13508.5	91.496	90.011	12	23	25	29	32	37	94.493	95.46	0.44	0.52	0.68	0.8	0.08	0.12	0.27366	0.094813
MC340437_2_08	KO	ON-OFF DS	1233.34	15108.2	82.66	122.319	14854.6	76.319	115.729	5	16	18	23	25	31	72.24	124.163	0.423077	0.5	0.692308	0.769231	0.0769231	0.0769231	0.152554	0.13621
MC340437_2_11	KO	ON-OFF DS	1084.75	7420.53	260.116	194.1	18223.4	259.892	189.057	7	18	20	24	26	32	267.245	175.44	0.44	0.52	0.68	0.76	0.08	0.08	0.410907	0.203139
MC340437_2_12	KO	ON-OFF DS	985.621	28510.3	94.709	105.324	9943.73	94.796	104.392	7	18	20	26	29	32	92.665	103.415	0.44	0.52	0.76	0.88	0.08	0.12	0.0293514	0.0416583
MC340437_2_13	KO	ON-OFF DS	906.614	18826.6	109.5	95.9	18434.5	110.9	95.9	7	17	20	24	26	31	122.5	89.7	0.416667	0.541667	0.708333	0.791667	0.125	0.0833333	0.186005	0.171661
MC340437_2_14	KO	ON-OFF DS	566.465	8278.48	51.668	88.117	11507.4	66.919	76.119	4	15	17	21	24	30	70.466	77.561	0.423077	0.5	0.653846	0.769231	0.0769231	0.115385	0.419875	0.0632488
MC340437_2_18	KO	ON-OFF DS	285.573	16291.3	239.994	238.102	10177.3	240.288	220.959	7	18	20	25	28	34	250.045	234.565	0.407407	0.481481	0.666667	0.777778	0.0740741	0.111111	0.147927	0.294088
MC340437_2_25	KO	ON-OFF DS	458.733	19458.9	73.085	215.696	9669.36	67.101	214.734	8	19	21	25	27	32	67.94	215.86	0.458333	0.541667	0.708333	0.791667	0.0833333	0.0833333	0.06539	0.0253045
MC340437_2_26	KO	ON-OFF DS	277.178	13420.5	207.091	75.266	14511.7	203.343	74.338	9	19	21	26	28	34	247.68	93.095	0.4	0.48	0.68	0.76	0.08	0.08	0.678107	0.708149
MC340437_2_29	KO	ON-OFF DS	619.235	21978.9	213.932	123.602	9081.31	225.118	130.134	4	16	17	24	26	30	201.885	122.335	0.461538	0.5	0.769231	0.846154	0.0384615	0.0769231	0.144787	0.455703
MC340437_2_30	KO	ON-OFF DS	738.696	8476.72	55.903	67.404	15808.3	76.865	83.086	11	21	23	27	29	34	89.225	90.73	0.434783	0.521739	0.695652	0.782609	0.0869565	0.0869565	0.782851	0.204819
MC340437_2_33	KO	ON/OFFbetta	881.642	7119.96	75.864	72.114				4	15	24			30	80.41	71.165	0.423077	0.769231			0.346154		0.0975255
MC340437_2_03	KO	RECURSIVE	1488.94	21286	100.217	111.184	21027.9	92.711	104.938	8	17	19	24	27	31	108.145	93.31	0.391304	0.478261	0.695652	0.826087	0.0869565	0.130435	0.237486	0.236138
MC340437_2_31	KO	RECURSIVE	873.404	10729.1	195.129	149.794	15071.3	191.818	157.286	6	17	19	22	26	32	204.465	148.995	0.423077	0.5	0.615385	0.769231	0.0769231	0.153846	0.160298	0.218278
MC340437_2_17	KO	SbC	373.459	25828.8	93.791	217.789	10496.1	93.239	209.517	7	19	21	25	30	32	73.745	217.795	0.48	0.56	0.72	0.92	0.08	0.2	0.221024	0.366313
MC340437_2_19	KO	SbC	982.913	33453	93.72	135.605	14588.1	97.215	117.772	7	20	22	28	32	34	127.925	110.403	0.481481	0.555556	0.777778	0.925926	0.0740741	0.148148	0.411624	0.463341
MC340437_2_20	KO	SbC	855.311	25172	324.252	122.378	7178.51	320.748	133.385	7	18	21	26	31	33	329.81	106.748	0.423077	0.538462	0.730769	0.923077	0.115385	0.192308	0.185277	0.588456
MC340437_2_27	KO	SbC	328.366	19653.4	237.793	227.342	10477	242.436	245.875	15	25	28	32	35	37	247.465	245.96	0.454545	0.590909	0.772727	0.909091	0.136364	0.136364	0.265191	0.0870744
MC340437_2_32	KO	SbC	964.013	18903.3	83.201	124.143	13687.5	84.228	132.409	5	15	19	23	28	30	107.285	126.42	0.4	0.56	0.72	0.92	0.16	0.2	0.311786	0.360813
MC340437_2_34	KO	SbC	1423.04	36371.5	118.088	150.234	26484.2	103.734	143.174	5	14	16	24	28	30	115.455	149.317	0.36	0.44	0.76	0.92	0.08	0.16	0.0259057	0.144091
MC340437_2_35	KO	SbC	1508.76	26778.3	93.532	112.011	11896.2	91.91	108.558	7	18	20	26	29	33	62.35	109.65	0.423077	0.5	0.730769	0.846154	0.0769231	0.115385	0.338625	0.480574
MC340439_2_18	KO	Brn3aKO BISTR	658.187	20710.9	131	111.3	18016.5	117.1	115.9	14	25	27	40	43	47	137.4	116.1	0.333333	0.393939	0.787879	0.878788	0.0606061	0.0909091	0.0985043	0.268007
MC340439_2_01	KO	LB	1427.77	50240	134.4	179.5	44751.3	153.6	190.6	5	12	15	18	22	24	171.9	214.8	0.368421	0.526316	0.684211	0.894737	0.157895	0.210526	0.40715	0.254145
MC340439_2_10	KO	LB	1651.38	40296.4	173.4	162.7	36981	144.4	138.1	9	16	18	28	30	33	136.1	163.2	0.291667	0.375	0.791667	0.875	0.0833333	0.0833333	0.329291	0.243603
MC340439_2_11	KO	OFFaT	1277	19264.9	126.1	118.2				8	30	33			35	136.4	106.4	0.814815	0.925926			0.111111		0.199966
MC340439_2_15	KO	OFFaT	669.478	22719.9	130.4	127.4				12	36	40			44	118	140.6	0.75	0.875			0.125		0.212911
MC340439_2_16	KO	OFFaT	554.174	18793.6	121.8	109.4				4	29	33			40	136.6	112.6	0.694444	0.805556			0.111111		0.195723
MC340439_2_25	KO	OFFaT	1125.58	32561.7	164.7	107.8				11	29	33			40	178.7	80.9	0.62069	0.758621			0.137931		0.297792
MC340439_2_33	KO	OFFaT	366.261	17289.4	131.7	120.9				12	32	36			42	123.8	104.8	0.666667	0.8			0.133333		0.241683
MC340439_2_02	KO	ON-OFF DS	975.516	31144.5	152.7	156	21952	151.3	142.4	10	23	26	32	35	39	144.8	148	0.448276	0.551724	0.758621	0.862069	0.103448	0.103448	0.112892	0.102612
MC340439_2_04	KO	ON-OFF DS	1029.62	21549.9	111	104.4	20729	123.7	111.5	11	23	25	31	33	39	135.8	95.8	0.428571	0.5	0.714286	0.785714	0.0714286	0.0714286	0.316849	0.243959
MC340439_2_05	KO	ON-OFF DS	1514.79	18765.5	179.1	128	30580.9	183.1	123	9	19	21	25	27	32	214.1	141.6	0.434783	0.521739	0.695652	0.782609	0.0869565	0.0869565	0.485722	0.366329
MC340439_2_13	KO	ON-OFF DS	1195.85	10933.6	112	118.6	18280.1	127.4	115	6	17	19	25	28	34	147.4	103.2	0.392857	0.464286	0.678571	0.785714	0.0714286	0.107143	0.654219	0.304345
MC340439_2_14	KO	ON-OFF DS	818.244	17972.6	130.6	111.2	13297.9	126.6	123.6	6	18	20	27	30	37	123.2	114.8	0.387097	0.451613	0.677419	0.774194	0.0645161	0.0967742	0.108772	0.144967
MC340439_2_20	KO	ON-OFF DS	915.301	7675.7	128.8	104.2	15672.3	114.9	104.4	17	31	33	38	41	46	115.8	91.3	0.482759	0.551724	0.724138	0.827586	0.0689655	0.103448	0.370419	0.185863
MC340439_2_21	KO	ON-OFF DS	953.733	14816.3	119.1	106.6	22908.2	121.3	116	9	21	23	30	32	37	121.6	119.6	0.428571	0.5	0.75	0.821429	0.0714286	0.0714286	0.192719	0.0422936
MC340439_2_22	KO	ON-OFF DS	1101	6808	123.1	94.6	18407.4	129.5	102.8	13	23	26	32	35	42	119	85.8	0.344828	0.448276	0.655172	0.758621	0.103448	0.103448	0.208495	0.26097
MC340439_2_29	KO	ON-OFF DS	1120.85	24494.3	142.4	142.6	27342.6	126.7	134.3	13	25	28	33	35	41	116.7	138	0.428571	0.535714	0.714286	0.785714	0.107143	0.0714286	0.295606	0.114263
MC340439_2_34	KO	ON-OFF DS	565.684	15446.8	120.6	111.6	19979.8	121	116.8	16	25	27	32	35	40	115.8	118	0.375	0.458333	0.666667	0.791667	0.0833333	0.125	0.114061	0.066902
MC340439_2_35	KO	ON-OFF DS	448.634	9866.9	125.1	94.3	15536.8	121.5	111	12	24	26	34	36	43	146.7	100.9	0.387097	0.451613	0.709677	0.774194	0.0645161	0.0645161	0.402912	0.385951
MC340439_2_03	KO	ON/OFFbetta	864.637	9271.8	107.3	128				11	20	31			35	78	121.9	0.375	0.833333			0.458333		0.550762
MC340439_2_08	KO	RECURSIVE	1145.43	12062.2	113.2	98.6	16133.7	126.7	105.7	12	23	26	30	33	37	136.4	63.2	0.44	0.56	0.72	0.84	0.12	0.12	0.682885	0.608154
MC340439_2_09	KO	RECURSIVE	1200.39	32561.5	153.8	214.2	5308.9	166.3	212.9	17	28	31	36	39	44	219.3	168.3	0.407407	0.518519	0.703704	0.814815	0.111111	0.111111	0.785422	1.68461
MC340439_2_12	KO	RECURSIVE	727.117	14903.8	133.8	130.1	7144.3	136.8	123.5	9	21	23	30	33	39	132.9	110.6	0.4	0.466667	0.7	0.8	0.0666667	0.1	0.283343	0.282531
MC340439_2_24	KO	RECURSIVE	1220.43	19682.6	121.7	124.8	20185.1	128.6	147.8	13	23	25	33	35	41	139.6	133.2	0.357143	0.428571	0.714286	0.785714	0.0714286	0.0714286	0.249744	0.227996
MC340439_2_26	KO	RECURSIVE	1260.65	19460	152.7	128.1	17900.4	150.4	134	8	20	23	27	29	36	136.1	122.5	0.428571	0.535714	0.678571	0.75	0.107143	0.0714286	0.222539	0.243042
MC340439_2_27	KO	RECURSIVE	1603.31	24584	140.6	132.2	14987.3	138.8	140.6	4	14	16	22	24	29	146.4	129.3	0.4	0.48	0.72	0.8	0.08	0.08	0.0732861	0.197114
MC340439_2_30	KO	RECURSIVE	742.835	16337.7	148.4	133.1	12029.1	147.1	140.2	8	21	24	30	33	39	164.5	131.6	0.419355	0.516129	0.709677	0.806452	0.0967742	0.0967742	0.224167	0.313587
MC340439_2_31	KO	RECURSIVE	693.044	16263.2	126.2	128.3	10609.8	121	134.5	7	17	20	25	28	34	148.3	130.9	0.37037	0.481481	0.666667	0.777778	0.111111	0.111111	0.3092	0.473715
MC340439_2_07	KO	SbC	893.44	19324.9	129	135.6	11313.4	125.4	127.7	5	20	23	29	33	36	129.3	126.1	0.483871	0.580645	0.774194	0.903226	0.0967742	0.129032	0.121156	0.0702283
MC340439_2_23	KO	SbC	995.657	29279.6	127.3	124.8	16773.6	128	133.2	12	24	27	30	34	36	148	106.4	0.5	0.625	0.75	0.916667	0.125	0.166667	0.28681	0.45753
MC340439_2_28	KO	SbC	1766.5	24176.3	138.6	128.6	20727.4	143.1	138.1	18	27	29	32	36	40	139	115.8	0.409091	0.5	0.636364	0.818182	0.0909091	0.181818	0.145946	0.279072
Morphological Parameters for all cells included in the analysis presented in figures 2-5 and 7
Thick blcak lines delimit individual retinas.
Cell name parameter consists of Mousenumber_retina(1 or 2)_cellnumberwithinretina
E.g. MC340911_2_31 is cell 31 from retina 2 of mouse MC340911

## Sheet: RetxBrn3a_HET_P22
Cell_Name	genotype	celltype	OD Distance	Area1 (GCL)	Center_X	Center_Y	Area2	Center_X	Center_Y	RGC	InIn	InOut	OutIn	OutOut	INL	CellBody_X	CellBod_Y	ID_In	ID_Out	OD_In	OD_Out	IN_Thick	ON_Thick	IN_Excentr	ON_Excentr
MC340401_2_21	HET	OFFaT	1484.59	16434.1	88.5	96.7				4	19	23			28	76.4	128	0.625	0.791667			0.166667		0.463853
MC340401_2_06	HET	ON-OFF DS	1159.07	32207.7	154.8	148.8	25689	141.6	142.3	13	24	27	35	39	42	122.2	143.5	0.37931	0.482759	0.758621	0.896552	0.103448	0.137931	0.326113	0.214893
MC340401_2_09	HET	ON-OFF DS	489.811	19024.8	127.8	111.4	14527.1	130.9	105.9	13	24	27	33	35	41	94.5	113.2	0.392857	0.5	0.714286	0.785714	0.107143	0.0714286	0.428433	0.545807
MC340401_2_14	HET	ON-OFF DS	662.191	17689.6	128	120.6	16476.6	135.7	103.9	5	15	18	23	25	32	138	95.1	0.37037	0.481481	0.666667	0.740741	0.111111	0.0740741	0.364929	0.125563
MC340401_2_15	HET	ON-OFF DS	266.479	18416.1	111.1	118.1	13152.7	105.3	114.6	13	24	26	30	32	39	92.9	104.2	0.423077	0.5	0.653846	0.730769	0.0769231	0.0769231	0.299032	0.250059
MC340401_2_25	HET	ON-OFF DS	307.72	21803.2	100.9	124.8	10968.9	108.3	129.2	17	27	29	33	35	40	107.4	128.4	0.434783	0.521739	0.695652	0.782609	0.0869565	0.0869565	0.0891689	0.0203736
MC340401_2_31	HET	ON-OFF DS	911.572	17953	111.2	109.7	15757.6	100.9	111.8	6	16	19	24	25	32	66.8	149.3	0.384615	0.5	0.692308	0.730769	0.115385	0.0384615	0.786808	0.715496
MC340401_2_39	HET	ON-OFF DS	683.455	28111	139.3	135.7	13264.7	144.2	136.9	8	20	22	27	31	36	154.5	121.9	0.428571	0.5	0.678571	0.821429	0.0714286	0.142857	0.216978	0.279956
MC340401_2_42	HET	ON-OFF DS	627.019	14028.8	123.1	135.1	13965.8	126.4	109.7	7	17	20	26	27	33	128.7	110.3	0.384615	0.5	0.730769	0.769231	0.115385	0.0384615	0.380369	0.0356415
MC340401_2_44	HET	ON-OFF DS	567.403	20076	151.2	170.4	10743	168.8	169	7	18	21	26	28	36	162.5	184.5	0.37931	0.482759	0.655172	0.724138	0.103448	0.0689655	0.225979	0.286045
MC340401_2_47	HET	ON-OFF DS	1069.95	15233.7	122.3	120.2	22784.2	124.4	113.8	7	19	22	28	30	36	127.4	88	0.413793	0.517241	0.724138	0.793103	0.103448	0.0689655	0.468056	0.304919
MC340401_2_49	HET	ON-OFF DS	1294.7	15847.3	127.6	165.5	23476.3	165.9	156.8	11	22	24	30	32	38	172.9	130.9	0.407407	0.481481	0.703704	0.777778	0.0740741	0.0740741	0.802378	0.310284
MC340401_2_53	HET	ON-OFF DS	990.645	14160.8	138.9	122.5	17273	134.8	128.3	6	16	18	25	27	32	128.4	130.6	0.384615	0.461538	0.730769	0.807692	0.0769231	0.0769231	0.197472	0.0916931
MC340401_2_02	HET	ON/OFFbetta	1419.01	4832.3	230.6	132.8				4	17	31			34	247.7	121.9	0.433333	0.9			0.466667		0.516922
MC340401_2_05	HET	ON/OFFbetta	1064.97	6946.2	81.8	224.5				12	29	37			40	118	219	0.607143	0.892857			0.285714		0.778494
MC340401_2_07	HET	ON/OFFbetta	768.431	11357.3	118.5	110.9				4	22	33			36	199.3	92.9	0.5625	0.90625			0.34375		1.37644
MC340401_2_12	HET	ON/OFFbetta	588.151	6053.8	173.4	104.4				4	18	30			33	191.2	91.6	0.482759	0.896552			0.413793		0.49932
MC340401_2_13	HET	ON/OFFbetta	721.12	7961.6	83.2	83.5				7	27	40			42	197.7	101.3	0.571429	0.942857			0.371429		2.30121
MC340401_2_17	HET	ON/OFFbetta	442.286	8284	122.9	254.5				3	15	22			30	85.5	246.1	0.444444	0.703704			0.259259		0.746282
MC340401_2_18	HET	ON/OFFbetta	598.912	6387.6	80.6	96.3				9	18	32			35	94.5	85.1	0.346154	0.884615			0.538462		0.395779
MC340401_2_26	HET	ON/OFFbetta	428.192	6356.2	270.2	171.3				6	26	33			35	303.5	187.7	0.689655	0.931034			0.241379		0.825025
MC340401_2_29	HET	ON/OFFbetta	1053.09	9967.2	81.1	95.8				3	14	25			30	125.8	107.1	0.407407	0.814815			0.407407		0.818347
MC340401_2_30	HET	ON/OFFbetta	1203.37	8889.6	208.8	173.3				11	29	38			42	208	167.4	0.580645	0.870968			0.290323		0.1119
MC340401_2_32	HET	ON/OFFbetta	765.83	8344.8	87.3	88.8				8	21	33			37	71	64.2	0.448276	0.862069			0.413793		0.572438
MC340401_2_33	HET	ON/OFFbetta	1176.71	6322.6	89.3	235.5				11	28	38			41	133.5	229.3	0.566667	0.9			0.333333		0.99465
MC340401_2_34	HET	ON/OFFbetta	1043.79	5005.8	167.4	80.6				9	28	34			37	196.4	78	0.678571	0.892857			0.214286		0.72923
MC340401_2_36	HET	ON/OFFbetta	1212.88	7214.9	85.5	105.8				6	26	34			36	116.4	126.1	0.666667	0.933333			0.266667		0.771291
MC340401_2_38	HET	ON/OFFbetta	1044.72	7480.2	91.7	102.6				8	20	28			36	71.6	103.2	0.428571	0.714286			0.285714		0.412
MC340401_2_43	HET	ON/OFFbetta	632.927	7844.3	67	92				7	24	34			36	85.5	107.1	0.586207	0.931034			0.344828		0.477776
MC340401_2_46	HET	ON/OFFbetta	859.248	11753.3	186	111.7				10	23	32			40	178	111.9	0.433333	0.733333			0.3		0.130801
MC340401_2_54	HET	ON/OFFbetta	1620.3	7918.4	105.3	109.2				6	19	32			34	84.8	124.5	0.464286	0.928571			0.464286		0.509387
MC340401_2_55	HET	ON/OFFbetta	1924.35	7221.3	98.8	115.9				8	21	33			37	96.4	130.9	0.448276	0.862069			0.413793		0.316765
MC340401_2_23	HET	Onspiny	1800.09	15386.4	103.9	112.9				8	16	20			26	82.6	95.1	0.444444	0.666667			0.222222		0.396544
MC340401_2_24	HET	Onspiny	1514.9	20248.9	109.1	98.4				15	25	29			36	112.6	118.7	0.47619	0.666667			0.190476		0.25652
MC340401_2_03	HET	RECURSIVE	1412.78	17109.4	335	138.4	11417	340.6	129.5	5	17	20	25	28	35	313.5	135.1	0.4	0.5	0.666667	0.766667	0.1	0.1	0.294674	0.458921
MC340401_2_04	HET	RECURSIVE	1531.2	9475.6	97.7	98.7	8413.8	96.7	90.5	7	15	17	28	30	32	89.3	91.6	0.32	0.4	0.84	0.92	0.08	0.08	0.200217	0.144526
MC340401_2_16	HET	RECURSIVE	376.81	17713.9	85.6	121	10650.2	92.9	108.1	6	18	21	25	28	34	67.1	120.9	0.428571	0.535714	0.678571	0.785714	0.107143	0.107143	0.246312	0.494526
MC340401_2_35	HET	RECURSIVE	1259.71	19815.4	101.3	130.5	11925.6	103	136.7	9	22	25	28	30	35	114.2	90.9	0.5	0.615385	0.730769	0.807692	0.115385	0.0769231	0.524275	0.765072
MC340401_2_37	HET	RECURSIVE	1570.39	25857.2	169.6	161.9	26626.2	170.3	167	10	20	22	27	29	34	168	152.9	0.416667	0.5	0.708333	0.791667	0.0833333	0.0833333	0.100733	0.155143
MC340401_2_40	HET	RECURSIVE	311.408	17656.7	104.3	88.2	7902.2	110.2	80	10	20	23	27	31	36	69.7	95.8	0.384615	0.5	0.653846	0.807692	0.115385	0.153846	0.472409	0.866581
MC340401_2_41	HET	RECURSIVE	428.578	16723.4	106.7	224.8	7135	119.4	218.2	10	19	23	28	30	35	99	217	0.36	0.52	0.72	0.8	0.16	0.08	0.150186	0.428695
MC340401_2_51	HET	RECURSIVE	907.049	15888.7	124.5	122.4	14336.9	128.7	118.3	8	17	20	24	27	33	110.3	105.5	0.36	0.48	0.64	0.76	0.12	0.12	0.310311	0.331713
MC340401_2_11	HET	SbC	587.204	19013.3	98.6	120.4	7716.5	118.8	126.6	6	17	20	26	29	33	114.2	145.4	0.407407	0.518519	0.740741	0.851852	0.111111	0.111111	0.378692	0.390426
MC340401_2_19	HET	SbC	836.902	27811.5	138.5	195.2	13377.7	154.2	197.8	12	26	28	32	35	39	123.5	174.2	0.518519	0.592593	0.740741	0.851852	0.0740741	0.111111	0.274214	0.593253
MC340401_2_20	HET	SbC	1002.03	24587.1	308	133.1	13604	310.2	152.9	17	29	31	37	40	44	285.4	134.8	0.444444	0.518519	0.740741	0.851852	0.0740741	0.111111	0.256121	0.466452
MC340401_2_45	HET	SbC	1017.93	23590.4	100.3	203.4	14779.8	91.2	206.3	11	24	27	31	34	37	75.8	241.6	0.5	0.615385	0.769231	0.884615	0.115385	0.115385	0.523573	0.561355
MC340401_2_48	HET	SbC	991.386	23869.9	228.9	205.5	12128.2	221	201.7	14	26	28	34	37	41	219	178	0.444444	0.518519	0.740741	0.851852	0.0740741	0.111111	0.335224	0.382698
MC340401_2_52	HET	SbC	1313.47	20680.2	128.9	151.9	9086	131.2	157	7	17	20	26	31	34	145.1	154.8	0.37037	0.481481	0.703704	0.888889	0.111111	0.185185	0.202792	0.261617
MC340427_1_02	HET	ON-OFF DS	940.667	17472.9	118.2	107.4	30442	120.5	101.1	5	14	17	21	23	28	150	104.5	0.391304	0.521739	0.695652	0.782609	0.130435	0.0869565	0.428063	0.301589
MC340427_1_04	HET	ON-OFF DS	626.174	30934.8	130	118.2	12423.1	119.1	122.8	5	15	18	22	24	30	141.9	136.1	0.4	0.52	0.68	0.76	0.12	0.08	0.216557	0.419645
MC340427_1_06	HET	ON-OFF DS	1047.95	13635.7	86.9	104.1	18239.6	102.7	109.1	6	17	19	23	26	30	119.6	103.2	0.458333	0.541667	0.708333	0.833333	0.0833333	0.125	0.496407	0.234864
MC340427_1_08	HET	ON-OFF DS	709.677	15044.1	106.6	172.1	19245.7	97.2	165.2	5	14	17	23	25	30	80.3	163.5	0.36	0.48	0.72	0.8	0.12	0.08	0.399758	0.216956
MC340427_1_09	HET	ON-OFF DS	651.499	11331.6	183.7	74.6	20157.6	176	89.2	4	13	16	20	23	28	159.3	89.7	0.375	0.5	0.666667	0.791667	0.125	0.125	0.477658	0.208524
MC340427_1_10	HET	ON-OFF DS	1019.18	14135.1	134.5	167.7	21564	107.9	191.5	5	15	18	23	26	31	91.9	175.8	0.384615	0.5	0.692308	0.807692	0.115385	0.115385	0.646304	0.270498
MC340427_1_11	HET	ON-OFF DS	977.071	6592.6	251.8	126.5	27892.9	256.5	105	5	15	18	24	26	32	240.3	105.5	0.37037	0.481481	0.703704	0.777778	0.111111	0.0740741	0.522527	0.171965
MC340427_1_13	HET	ON-OFF DS	809.58	27539.4	122.8	117.2	14335.9	112.3	111.5	5	15	17	22	24	29	120.6	119	0.416667	0.5	0.708333	0.791667	0.0833333	0.0833333	0.0303524	0.165558
MC340427_1_14	HET	ON-OFF DS	1260.84	16730.2	121.2	213.1	25621.8	115.8	193	8	19	22	26	29	34	109	196.7	0.423077	0.538462	0.692308	0.807692	0.115385	0.115385	0.280026	0.0857003
MC340427_1_15	HET	ON-OFF DS	1346.68	13805.7	295.7	91.5	24767.1	284.7	114	9	18	22	26	29	34	265.4	111.6	0.36	0.52	0.68	0.8	0.16	0.12	0.548363	0.218986
MC340427_1_16	HET	ON-OFF DS	1610.13	10911.6	101.1	109	24196.2	108.6	92.8	7	16	18	24	26	31	114.2	82.2	0.375	0.458333	0.708333	0.791667	0.0833333	0.0833333	0.506033	0.136568
MC340427_1_19	HET	ON-OFF DS	1433.47	11490.3	107.3	145.3	25206.1	125.3	105.8	2	11	14	20	22	27	107.1	98	0.36	0.48	0.72	0.8	0.12	0.08	0.781923	0.221004
MC340427_1_20	HET	ON-OFF DS	1679.56	21269.1	117.3	95	25121.9	138.2	120.2	15	23	25	28	31	35	102.9	95.8	0.4	0.5	0.65	0.8	0.1	0.15	0.175235	0.479754
MC340427_1_21	HET	ON-OFF DS	306.085	16004.7	111.7	109.3	17184.1	107.2	103.6	7	16	18	22	24	29	106.4	97.1	0.409091	0.5	0.681818	0.772727	0.0909091	0.0909091	0.186312	0.0885278
MC340427_1_23	HET	ON-OFF DS	1149.31	21365.8	126.4	103.4	20917.2	137.9	101.7	5	14	18	21	24	29	137.4	99.3	0.375	0.541667	0.666667	0.791667	0.166667	0.125	0.142313	0.0300366
MC340427_1_25	HET	ON-OFF DS	593.524	13585.9	130.5	99	16346.9	123.4	104.3	4	13	16	18	20	26	120.6	135.8	0.409091	0.545455	0.636364	0.727273	0.136364	0.0909091	0.57935	0.438295
MC340427_1_28	HET	ON-OFF DS	1852.03	20229.7	299.3	122.9	16873.6	310.2	109.8	11	21	23	27	29	34	296.7	118.6	0.434783	0.521739	0.695652	0.782609	0.0869565	0.0869565	0.0626038	0.219831
MC340427_1_01	HET	ON/OFFbetta	1311.3	11245.7	102	102				3	15	24			27	90.3	99.3	0.5	0.875			0.375		0.200643
MC340427_1_29	HET	ON/OFFbetta	1696.44	7879.5	77	72.7				6	16	23			30	55.1	79	0.416667	0.708333			0.291667		0.454909
MC340427_1_31	HET	ON/OFFbetta	1648.46	8869.4	80.7	77.7				2	15	25			27	49	13.2	0.52	0.92			0.4		1.35226
MC340427_1_03	HET	RECURSIVE	672.997	30322	139.5	104.8	22516.6	127.5	102.6	3	12	14	23	26	27	143.5	107.7	0.375	0.458333	0.833333	0.958333	0.0833333	0.125	0.0502771	0.19831
MC340427_1_07	HET	RECURSIVE	1221.68	11124.3	105.3	97.9	16523.8	93	89.5	5	16	19	20	23	29	84	72.2	0.458333	0.583333	0.625	0.75	0.125	0.125	0.560798	0.268824
MC340427_1_22	HET	RECURSIVE	651.342	23747	103.9	103.9	13062.5	100.8	104.1	5	14	17	21	23	30	110	79.7	0.36	0.48	0.64	0.72	0.12	0.08	0.28698	0.404302
MC340427_1_12	HET	SbC	1152.64	30599.6	135.4	107.3	11996.8	121.4	105.7	3	12	15	20	24	27	108.4	93.2	0.375	0.5	0.708333	0.875	0.125	0.166667	0.308558	0.29177
MC340427_1_17	HET	SbC	1728.64	26126.1	157.7	217.5	22655.8	185.6	223.9	18	27	29	34	37	39	143.2	195.1	0.428571	0.52381	0.761905	0.904762	0.0952381	0.142857	0.29253	0.603423
MC340427_1_18	HET	SbC	1693.17	27396.4	137.8	105.5	15708.4	148.5	109.9	4	15	17	23	26	30	120.9	107.7	0.423077	0.5	0.730769	0.846154	0.0769231	0.115385	0.182454	0.391456
MC340427_1_24	HET	SbC	1271.14	30286.7	122.9	107	13134.6	119.4	110.8	6	15	18	24	27	29	114.2	108.4	0.391304	0.521739	0.782609	0.913043	0.130435	0.130435	0.0897242	0.088551
MC340427_1_26	HET	SbC	1662.01	29356.6	129.7	109.4	18986.9	136.8	96.3	12	23	25	30	33	36	122.2	93.2	0.458333	0.541667	0.75	0.875	0.0833333	0.125	0.184627	0.19194
MC340427_1_30	HET	SbC	1611.95	26161.8	259.8	103	23636.4	256	104.5	8	18	21	25	27	29	251.2	126.1	0.47619	0.619048	0.809524	0.904762	0.142857	0.0952381	0.270041	0.255032
MC340427_2_12	HET	OFFaT	783.434	22181.8	108.9	110.8				4	18	22			29	97	104	0.56	0.72			0.16		0.163069
MC340427_2_27	HET	OFFaT	1024.37	24439.4	115.1	97.6				8	23	26			32	100.9	96.4	0.625	0.75			0.125		0.16153
MC340427_2_02	HET	ON-OFF DS	1121.62	19380.8	125.9	133.9	22069.5	120	125.5	6	15	17	23	25	30	102.2	117.4	0.375	0.458333	0.708333	0.791667	0.0833333	0.0833333	0.367575	0.233268
MC340427_2_03	HET	ON-OFF DS	937.921	10520	97.3	113.1	22469	110.8	122.3	5	14	17	22	24	29	89	137	0.375	0.5	0.708333	0.791667	0.125	0.0833333	0.4371	0.310825
MC340427_2_10	HET	ON-OFF DS	222.096	18273	101.4	93.4	15885.3	103.4	85.7	2	10	13	19	21	26	87.1	97.1	0.333333	0.458333	0.708333	0.791667	0.125	0.0833333	0.193628	0.279655
MC340427_2_11	HET	ON-OFF DS	252.619	18841.7	91.4	216.1	7429.2	94.9	227.9	1	12	14	19	21	26	114.5	222.5	0.44	0.52	0.72	0.8	0.08	0.08	0.30944	0.417962
MC340427_2_14	HET	ON-OFF DS	1111.22	8315.9	105	105.4	23391	82.5	100.6	6	18	21	26	28	34	79.3	97.1	0.428571	0.535714	0.714286	0.785714	0.107143	0.0714286	0.524792	0.0549459
MC340427_2_15	HET	ON-OFF DS	564.969	18131	94.6	115.2	12408.8	85.4	126.9	3	14	16	22	24	30	81.9	123.2	0.407407	0.481481	0.703704	0.777778	0.0740741	0.0740741	0.197526	0.0810186
MC340427_2_16	HET	ON-OFF DS	1079.73	13851	92.3	112.2	19910.3	93.5	109.6	6	19	21	25	26	32	91.9	114.8	0.5	0.576923	0.730769	0.769231	0.0769231	0.0384615	0.0396075	0.0683238
MC340427_2_23	HET	ON-OFF DS	742.878	7105.2	78.8	99	21645.4	93.1	86.6	5	16	19	24	26	31	77.4	83.2	0.423077	0.538462	0.730769	0.807692	0.115385	0.0769231	0.333451	0.193479
MC340427_2_24	HET	ON-OFF DS	553.965	11635.7	203.6	73.5	20008	191.8	83.3	6	15	18	22	24	29	170.9	75.1	0.391304	0.521739	0.695652	0.782609	0.130435	0.0869565	0.537818	0.281255
MC340427_2_09	HET	ON/OFFbetta	658.944	12582.9	366.1	84.5				5	18	25			31	353.5	104.5	0.5	0.769231			0.269231		0.373411
MC340427_2_17	HET	ON/OFFbetta	1084.71	8485.5	182.7	80				4	17	29			32	191	51.3	0.464286	0.892857			0.428571		0.574711
MC340427_2_18	HET	ON/OFFbetta	1131.8	7711.8	105.3	60.1				2	16	26			31	73.5	79.3	0.482759	0.827586			0.344828		0.749562
MC340427_2_26	HET	ON/OFFbetta	381.143	6231.2	64.6	77.3				1	11	25			27	52.2	63.5	0.384615	0.923077			0.538462		0.416471
MC340427_2_08	HET	Onspiny	431.94	12859.1	105.8	205.6				3	15	19			26	117.7	189.7	0.521739	0.695652			0.173913		0.310341
MC340427_2_13	HET	Onspiny	956.617	9987	75	85.2				1	12	16			24	84.8	120.6	0.478261	0.652174			0.173913		0.651307
MC340427_2_01	HET	SbC	1637.4	35026.8	151.8	145.6	20015.5	156.2	133.5	11	20	23	27	31	34	203.8	132.2	0.391304	0.521739	0.695652	0.869565	0.130435	0.173913	0.508428	0.596418
MC340427_2_04	HET	SbC	1033.87	34035.2	130.5	115	13018.7	118.8	109.2	7	18	21	25	29	32	132.2	107.1	0.44	0.56	0.72	0.88	0.12	0.16	0.0776171	0.210647
MC340427_2_05	HET	SbC	1527.36	27265.8	121.5	110.1	14288.1	150.6	107.1	1	11	14	19	23	26	153.2	119.3	0.4	0.52	0.72	0.88	0.12	0.16	0.354222	0.184919
MC340427_2_07	HET	SbC	607.771	31555.4	138.6	116.5	17422.9	148.1	121.8	3	12	15	23	26	29	165.8	105.8	0.346154	0.461538	0.769231	0.884615	0.115385	0.115385	0.291569	0.320311
MC340427_2_19	HET	SbC	655.696	26103	107	113.5	14311.9	123	118.9	3	13	17	22	25	28	122.2	100.3	0.4	0.56	0.76	0.88	0.16	0.12	0.220799	0.275759
MC340427_2_28	HET	SbC	1324.86	25734.5	120.3	98	12692.1	120.4	96	5	15	18	23	26	28	118.4	106.4	0.434783	0.565217	0.782609	0.913043	0.130435	0.130435	0.0951308	0.166578
MC340427_2_29	HET	SbC	1572.62	32953.2	102.2	119.3	21268.8	92.2	106.9	1	10	12	17	20	23	96.1	141.9	0.409091	0.5	0.727273	0.863636	0.0909091	0.136364	0.228504	0.427899
MC340429_2_49	HET	LB	1632.53	41374.2	152	148.2	36040.3	174.1	163.4	7	13	16	18	21	25	186.1	150.3	0.333333	0.5	0.611111	0.777778	0.166667	0.166667	0.29763	0.165823
MC340429_2_50	HET	M1	1272.86	73937.6	206.9	167				9	22	28			34	182.5	218.7	0.52	0.76			0.24		0.372554
MC340429_2_62	HET	OFFaT	1350.71	22008.6	126.1	106				7	25	28			35	146.4	122.2	0.642857	0.75			0.107143		0.31022
MC340429_2_07	HET	ON-OFF DS	1156.29	11311	102.7	98.5	27578	110.3	123.2	10	21	24	29	31	37	131.3	134.2	0.407407	0.518519	0.703704	0.777778	0.111111	0.0740741	0.762152	0.25296
MC340429_2_12	HET	ON-OFF DS	1231.24	11422.3	149.1	113.8	17296.9	189.7	111.6	6	14	17	22	24	30	176.4	113.5	0.333333	0.458333	0.666667	0.75	0.125	0.0833333	0.452665	0.181017
MC340429_2_17	HET	ON-OFF DS	722.383	21713.3	232.8	212.9	14735.6	237.1	217.5	7	16	18	23	25	32	228.3	200.3	0.36	0.44	0.64	0.72	0.08	0.08	0.160894	0.282032
MC340429_2_18	HET	ON-OFF DS	433.387	23555.1	200.8	158	7324.4	206.2	154.5	5	14	16	20	23	30	179.3	158	0.36	0.44	0.6	0.72	0.08	0.12	0.248234	0.561664
MC340429_2_20	HET	ON-OFF DS	320.141	23876	228.6	155.9	14915.1	229.9	153.4	2	11	13	18	20	27	180.3	137.4	0.36	0.44	0.64	0.72	0.08	0.08	0.59314	0.756187
MC340429_2_26	HET	ON-OFF DS	1112.98	25177.8	142.6	126.3	15146	150	138.7	6	14	17	23	26	31	166.7	100.9	0.32	0.44	0.68	0.8	0.12	0.12	0.391017	0.595012
MC340429_2_30	HET	ON-OFF DS	1757.35	14513.6	136.5	167.6	31727.7	150.6	130.3	6	14	16	20	23	28	150.3	98.4	0.363636	0.454545	0.636364	0.772727	0.0909091	0.136364	1.03789	0.317362
MC340429_2_40	HET	ON-OFF DS	1048.25	21127.7	106.3	109.2	16712	113.3	115.7	11	22	25	30	33	39	110.3	82.9	0.392857	0.5	0.678571	0.785714	0.107143	0.107143	0.32431	0.451475
MC340429_2_51	HET	ON-OFF DS	951.157	22354.6	165	122.6	25537	157.4	114.9	3	13	16	20	23	27	168.3	72.9	0.416667	0.541667	0.708333	0.833333	0.125	0.125	0.590327	0.481153
MC340429_2_05	HET	ON/OFFbetta	248.984	9876.5	91.9	260.5				8	17	26			33	98	210.6	0.36	0.72			0.36		0.896365
MC340429_2_06	HET	ON/OFFbetta	353.71	11137.5	189.1	109.7				6	16	26			34	173.8	93.2	0.357143	0.714286			0.357143		0.377826
MC340429_2_10	HET	ON/OFFbetta	829.654	12945.1	112.1	123.4				4	12	23			29	112	95.8	0.32	0.76			0.44		0.429857
MC340429_2_19	HET	ON/OFFbetta	238.548	6724.5	107.4	98.6				2	13	22			31	90	83.5	0.37931	0.689655			0.310345		0.497838
MC340429_2_35	HET	ON/OFFbetta	1810.14	7920.9	91.6	95.1				6	16	24			33	122.2	74.5	0.37037	0.666667			0.296296		0.73445
MC340429_2_42	HET	ON/OFFbetta	729.159	9563.2	151.6	117.3				7	18	29			37	155.1	86.4	0.366667	0.733333			0.366667		0.563495
MC340429_2_46	HET	ON/OFFbetta	950.169	9552.7	153.3	235.7				8	18	31			36	145.1	232.5	0.357143	0.821429			0.464286		0.159587
MC340429_2_48	HET	ON/OFFbetta	1056.74	10307.1	116.5	71.7				2	16	24			28	107.7	103.8	0.538462	0.846154			0.307692		0.580948
MC340429_2_53	HET	ON/OFFbetta	1393.59	12027.8	183.5	89.8				9	17	27			34	189.6	116.1	0.32	0.72			0.4		0.43622
MC340429_2_55	HET	ON/OFFbetta	847.729	8692.5	101.3	69.1				3	14	24			29	72.9	89	0.423077	0.807692			0.384615		0.659094
MC340429_2_56	HET	ON/OFFbetta	847.461	12456.5	103	86				3	14	25			32	80.9	117.1	0.37931	0.758621			0.37931		0.605746
MC340429_2_58	HET	ON/OFFbetta	797.603	6416.6	91.1	98.2				4	15	22			25	85.8	151.6	0.52381	0.857143			0.333333		1.18709
MC340429_2_59	HET	ON/OFFbetta	1113.93	6546.8	90	93				6	19	27			29	66.8	138	0.565217	0.913043			0.347826		1.10878
MC340429_2_61	HET	ON/OFFbetta	878.024	8493.6	231.3	107.7				7	28	35			39	252	119	0.65625	0.875			0.21875		0.453447
MC340429_2_28	HET	Onspiny	1444.16	13099.5	242.8	183.3				7	19	24			37	252.2	192.5	0.4	0.566667			0.166667		0.203639
MC340429_2_43	HET	Onspiny	330.638	12013.3	89.3	141.2				8	20	24			37	103	135.8	0.413793	0.551724			0.137931		0.238075
MC340429_2_57	HET	Onspiny	1195.83	8375.5	92.8	73.8				3	16	19			28	81.3	90.3	0.52	0.64			0.12		0.38942
MC340429_2_41	HET	RECURSIVE	1226.11	20644.8	134.6	113.9	14750	147.4	118.2	5	16	18	23	25	31	148.7	86.8	0.423077	0.5	0.692308	0.769231	0.0769231	0.0769231	0.376748	0.458533
MC340429_2_45	HET	RECURSIVE	642.44	23450.3	143.5	102.2	13609.6	131.3	112	4	14	16	21	24	29	154.2	102.6	0.4	0.48	0.68	0.8	0.08	0.12	0.123902	0.376003
MC340429_2_54	HET	RECURSIVE	659.84	22445.9	128.9	107.7	19511.8	113	105.5	5	17	20	25	27	35	100	77.7	0.4	0.5	0.666667	0.733333	0.1	0.0666667	0.492688	0.389318
MC340429_2_01	HET	SbC	654.449	17905.2	136.9	120.7	11953.6	129.8	124.3	5	16	19	23	27	31	141.9	109.3	0.423077	0.538462	0.692308	0.846154	0.115385	0.153846	0.164849	0.312351
MC340429_2_02	HET	SbC	398.999	19516.5	178.2	104	8964.9	183.9	120.8	6	16	17	25	29	32	189.6	97.1	0.384615	0.423077	0.730769	0.884615	0.0384615	0.153846	0.169024	0.456196
MC340429_2_03	HET	SbC	393.232	22324.2	139.9	205.5	7141.7	139.4	194.4	7	18	21	26	29	33	175.8	186.1	0.423077	0.538462	0.730769	0.846154	0.115385	0.115385	0.483956	0.782838
MC340429_2_08	HET	SbC	1425.29	29479.3	140.1	111.3	17279.5	150.5	117.5	5	13	15	23	25	27	154.8	144.5	0.363636	0.454545	0.818182	0.909091	0.0909091	0.0909091	0.37473	0.368555
MC340429_2_09	HET	SbC	1325.91	28466.9	147	160.7	18310.8	143.6	152	5	15	17	23	27	30	159.6	168	0.4	0.48	0.72	0.88	0.08	0.16	0.152937	0.29631
MC340429_2_11	HET	SbC	872.202	21647.7	216.2	144.5	9596.8	221.3	149.9	4	15	17	21	25	28	207	150.9	0.458333	0.541667	0.708333	0.875	0.0833333	0.166667	0.134975	0.259297
MC340429_2_13	HET	SbC	1120.93	25052.6	142.9	108.5	12084.3	121.1	106.6	9	20	23	27	32	35	130.6	100	0.423077	0.538462	0.692308	0.884615	0.115385	0.192308	0.167385	0.186465
MC340429_2_16	HET	SbC	683.551	20731.3	127.3	115.2	16081.9	133.2	118.3	3	13	15	25	28	30	125.1	134.8	0.37037	0.444444	0.814815	0.925926	0.0740741	0.111111	0.242732	0.256841
MC340429_2_21	HET	SbC	467.828	25155	151.9	113.7	10001.4	168.9	125.6	4	15	17	23	28	30	168.7	129.6	0.423077	0.5	0.730769	0.923077	0.0769231	0.192308	0.258434	0.0709638
MC340429_2_22	HET	SbC	522.707	19063.5	149.3	123.5	12266.8	170.9	120	3	13	16	22	25	29	139.3	120.6	0.384615	0.5	0.730769	0.846154	0.115385	0.115385	0.133628	0.505667
MC340429_2_36	HET	SbC	1320.59	31005.9	133.1	133.5	15619.3	131.7	152.4	6	16	19	23	26	30	123.8	129	0.416667	0.541667	0.708333	0.833333	0.125	0.125	0.10397	0.350178
MC340429_2_37	HET	SbC	1389.28	28432.5	114.4	112.9	13703.1	118.1	128.6	2	10	13	20	23	26	140.6	132.2	0.333333	0.458333	0.75	0.875	0.125	0.125	0.341972	0.344927
MC340429_2_47	HET	SbC	913.395	32504.1	224.4	146.1	17206.7	229.4	146.5	9	17	20	25	29	31	255.1	146.1	0.363636	0.5	0.727273	0.909091	0.136364	0.181818	0.301741	0.347218
MC340429_2_60	HET	SbC	942.804	22259.4	146.6	127	11971	140.2	137.1	8	18	21	25	30	33	156.4	105.1	0.4	0.52	0.68	0.88	0.12	0.2	0.284962	0.580891
MC340429_2_52	HET	UnknownON	1440.34	18317.7	126.2	119.4				9	19	22			30	134.8	105.1	0.47619	0.619048			0.142857		0.218476
Morphological Parameters for all cells included in the analysis presented in figures 2-5 and 7
Thick blcak lines delimit individual retinas.
Cell name parameter consists of Mousenumber_retina(1 or 2)_cellnumberwithinretina
E.g. MC340911_2_31 is cell 31 from retina 2 of mouse MC340911

## Sheet: RetxBrn3a_KO_P22
Cell_Name	genotype	celltype	OD Distance	Area1 (GCL)	Center_X	Center_Y	Area2	Center_X	Center_Y	RGC	InIn	InOut	OutIn	OutOut	INL	CellBody_X	CellBod_Y	ID_In	ID_Out	OD_In	OD_Out	IN_Thick	ON_Thick	IN_Excentr	ON_Excentr
MC340423_1_04	KO	Brn3aKObetta	1708.31	18917.6	213.7	93.6				7	16	24			27	206.1	81.6	0.45	0.85			0.4		0.182999
MC340423_1_02	KO	LB	1874.42	42186.3	237.8	144.6	67754.9	199.6	107.6	15	23	26	29	31	35	232.5	172.2	0.4	0.55	0.7	0.8	0.15	0.1	0.242466	0.49352
MC340423_1_03	KO	LB	1645.1	35684.8	103.7	121.7	27822.7	97.7	130.1	11	18	21	22	25	28	131.9	156.4	0.411765	0.588235	0.647059	0.823529	0.176471	0.176471	0.419436	0.458329
MC340423_1_17	KO	LB	1579.8	30801	103.1	165.8	37047.5	103.7	171.9	8	15	18	20	22	25	131.6	181.9	0.411765	0.588235	0.705882	0.823529	0.176471	0.117647	0.330499	0.272856
MC340423_1_09	KO	OFFaT	926.834	21588.3	99.4	101.8				6	21	28			30	133.2	111.9	0.625	0.916667			0.291667		0.425446
MC340423_1_24	KO	OFFaT	360.38	22901.9	98.7	101.6				3	23	30			32	82.2	98.4	0.689655	0.931034			0.241379		0.196802
MC340423_1_10	KO	ON-OFF DS	656.28	17857.6	96.8	97.1	19400.9	93	98.9	4	13	16	19	22	28	115.8	102.9	0.375	0.5	0.625	0.75	0.125	0.125	0.263423	0.294491
MC340423_1_25	KO	ON-OFF DS	651.333	24192.5	84.9	122.6	12768.5	73.2	106.5	6	16	18	22	25	30	89.3	102.2	0.416667	0.5	0.666667	0.791667	0.0833333	0.125	0.237754	0.261326
MC340423_1_29	KO	ON-OFF DS	1255.75	18271.5	80.5	96.5	9777.2	69.5	88.9	2	11	13	16	19	23	86.1	75.1	0.428571	0.52381	0.666667	0.809524	0.0952381	0.142857	0.289984	0.386857
MC340423_1_31	KO	ON-OFF DS	1414.06	17178.6	122.2	147.1	17191.1	116.6	149.7	5	16	17	22	24	29	118.7	149.6	0.458333	0.5	0.708333	0.791667	0.0416667	0.0833333	0.0581509	0.0284135
MC340423_1_32	KO	ON-OFF DS	1208.68	23939.6	94	224.5	17627.2	79.1	211.3	3	12	14	19	21	27	101.3	216.1	0.375	0.458333	0.666667	0.75	0.0833333	0.0833333	0.127454	0.303143
MC340423_1_33	KO	ON-OFF DS	1087.72	19339.1	164.7	97.2	17112.3	169	92.2	3	12	14	19	21	26	172	99	0.391304	0.478261	0.695652	0.782609	0.0869565	0.0869565	0.0958046	0.100679
MC340423_1_34	KO	ON-OFF DS	221.289	21272.7	87.2	106.9	11959.3	72.6	103.3	5	15	17	21	23	28	83.2	114.2	0.434783	0.521739	0.695652	0.782609	0.0869565	0.0869565	0.101132	0.246364
MC340423_1_06	KO	ON/OFFbetta	1318.52	7833.6	75.3	82.2				5	16	24			26	75.5	91.3	0.52381	0.904762			0.380952		0.182234
MC340423_1_07	KO	ON/OFFbetta	1188.88	7078.7	64.5	55.9				3	11	22			26	46.4	33.5	0.347826	0.826087			0.478261		0.606544
MC340423_1_15	KO	ON/OFFbetta	271.587	7428.3	87.7	76				2	21	28			30	38.1	77.7	0.678571	0.928571			0.25		1.02037
MC340423_1_21	KO	ON/OFFbetta	955.254	9486.5	194.3	208.4				5	13	20			25	163.5	203.5	0.4	0.75			0.35		0.567401
MC340423_1_30	KO	ON/OFFbetta	1376.2	8676.7	65.3	73.8				5	14	22			29	41	107.4	0.375	0.708333			0.333333		0.788828
MC340423_1_01	KO	Onspiny	1847.45	16294.6	112.3	227.7				13	20	23			30	91.3	228.7	0.411765	0.588235			0.176471		0.291846
MC340423_1_05	KO	Onspiny	1568.26	11151.4	79.7	73				8	18	22			28	61.9	84.5	0.5	0.7			0.2		0.355604
MC340423_1_22	KO	Onspiny	1132.67	12764.5	83.3	75.4				2	13	17			23	69.7	93.8	0.52381	0.714286			0.190476		0.358864
MC340423_1_23	KO	Onspiny	1203.44	17135.9	112.8	217.6				6	16	20			28	90.3	204.8	0.454545	0.636364			0.181818		0.350411
MC340423_1_28	KO	Onspiny	1113.94	12122.1	81.3	74.1				3	12	16			23	95.1	56.1	0.45	0.65			0.2		0.365042
MC340423_1_11	KO	RECURSIVE	465.226	24244.7	109.2	99.4	13164	81	94.1	5	16	19	28	31	33	78.4	69	0.392857	0.5	0.821429	0.928571	0.107143	0.107143	0.492495	0.389729
MC340423_1_08	KO	SbC	1208.64	20893.1	84.4	89.2	10643.2	68.1	97	6	17	19	25	28	30	74.8	101.5	0.458333	0.541667	0.791667	0.916667	0.0833333	0.125	0.191279	0.138629
MC340423_1_16	KO	SbC	1188.47	29643.2	115.6	126.5	19506.3	126.4	134.1	5	14	16	20	23	26	144.2	152.5	0.428571	0.52381	0.714286	0.857143	0.0952381	0.142857	0.397806	0.324811
MC340423_1_20	KO	SbC	1085.48	28756.8	95	115	14232.7	91	109.3	7	15	18	21	24	26	112.9	129.3	0.421053	0.578947	0.736842	0.894737	0.157895	0.157895	0.239405	0.440521
MC340423_2_26	KO	OFFaT	1035.39	18941.2	277.9	99.6				6	24	30			32	261.2	127.1	0.692308	0.923077			0.230769		0.414248
MC340423_2_04	KO	ON-OFF DS	616.805	17943.7	85.2	109.5	9451.4	90.1	108.8	4	12	15	18	20	25	105.1	94.8	0.380952	0.52381	0.666667	0.761905	0.142857	0.0952381	0.32728	0.373988
MC340423_2_07	KO	ON-OFF DS	881.475	25206.7	79.9	116.8	13372.8	82.1	120.3	7	16	18	23	26	30	97.4	110.6	0.391304	0.478261	0.695652	0.826087	0.0869565	0.130435	0.207215	0.277594
MC340423_2_08	KO	ON-OFF DS	1035.32	12730.6	70.7	100	20042.5	81	120.6	6	14	16	21	23	29	93.2	121.9	0.347826	0.434783	0.652174	0.73913	0.0869565	0.0869565	0.493115	0.153568
MC340423_2_13	KO	ON-OFF DS	1679.83	12949	79.1	87.3	22960.4	112	103.4	8	16	18	23	26	32	92.2	117.1	0.333333	0.416667	0.625	0.75	0.0833333	0.125	0.506907	0.281571
MC340423_2_16	KO	ON-OFF DS	1447.72	19676.4	87.2	110.7	21830.1	87	109.3	7	13	15	19	21	25	57.7	107.4	0.333333	0.444444	0.666667	0.777778	0.111111	0.111111	0.374985	0.35214
MC340423_2_21	KO	ON-OFF DS	739.201	12564.7	208.7	95.9	18904	214.1	89.6	6	12	15	21	23	27	197	80.3	0.285714	0.428571	0.714286	0.809524	0.142857	0.0952381	0.308264	0.250871
MC340423_2_22	KO	ON-OFF DS	715.606	18360.5	88.3	122.1	17205.2	98.7	139.9	2	9	10	14	16	21	118.7	140.6	0.368421	0.421053	0.631579	0.736842	0.0526316	0.105263	0.465382	0.270353
MC340423_2_25	KO	ON-OFF DS	1182.96	23322.6	133.1	85.6	14730.8	137.6	98.6	4	14	16	21	23	29	114.2	72.9	0.4	0.48	0.68	0.76	0.08	0.08	0.264211	0.507451
MC340423_2_27	KO	ON-OFF DS	750.238	21053.5	116.7	89.6	13189.2	125	105.7	2	13	15	20	23	27	113.8	83.9	0.44	0.52	0.72	0.84	0.08	0.12	0.0781024	0.378161
MC340423_2_28	KO	ON-OFF DS	304.959	20682	96.9	106	12584.4	94.6	97	5	14	16	23	25	29	83.5	79.3	0.375	0.458333	0.75	0.833333	0.0833333	0.0833333	0.368095	0.33002
MC340423_2_30	KO	ON-OFF DS	483.297	19182	192.4	169.9	13512.3	182.6	166.9	3	12	16	19	21	27	168.3	179.6	0.375	0.541667	0.666667	0.75	0.166667	0.0833333	0.332382	0.291548
MC340423_2_32	KO	ON-OFF DS	1151.83	28589.1	121.1	100.8	28253.9	144	121.3	14	23	26	29	31	36	102.9	84.2	0.409091	0.545455	0.681818	0.772727	0.136364	0.0909091	0.258159	0.583693
MC340423_2_03	KO	ON/OFFbetta	481.207	9305.3	84	71.3				6	17	28			29	75.5	99	0.478261	0.956522			0.478261		0.532256
MC340423_2_19	KO	ON/OFFbetta	307.078	8243	91.5	91.1				1	8	18			24	65.5	49	0.304348	0.73913			0.434783		0.965749
MC340423_2_20	KO	ON/OFFbetta	581.966	6326	71.3	118.8				5	14	22			28	80.9	91.3	0.391304	0.73913			0.347826		0.648938
MC340423_2_29	KO	ON/OFFbetta	344.253	7565	77	82.1				7	15	24			29	69	49.7	0.363636	0.772727			0.409091		0.679917
MC340423_2_31	KO	ON/OFFbetta	544.321	6036.4	79.1	70.7				2	9	23			27	94.5	85.1	0.28	0.84			0.56		0.480863
MC340423_2_36	KO	ON/OFFbetta	1772.09	12629.8	97.5	83.2				1	7	15			18	88	79.7	0.352941	0.823529			0.470588		0.159635
MC340423_2_24	KO	Onspiny	1343.93	9091.7	63.9	68.2				3	13	17			25	64.5	85.5	0.454545	0.636364			0.181818		0.321699
MC340423_2_23	KO	RECURSIVE	1570.03	23852.7	116.5	115.8	18571.8	88.8	108.3	3	13	17	20	22	28	110.9	98.7	0.4	0.56	0.68	0.76	0.16	0.08	0.20645	0.313303
MC340423_2_33	KO	RECURSIVE	1298.33	30004	149.3	102.4	27439.2	130.2	92.8	2	10	13	16	19	23	124.5	79	0.380952	0.52381	0.666667	0.809524	0.142857	0.142857	0.348811	0.159721
MC340423_2_05	KO	SbC	682.243	24540.8	106.7	95.1	9115.2	105.4	111.9	4	10	12	18	21	24	113.5	108	0.3	0.4	0.7	0.85	0.1	0.15	0.16495	0.166856
MC340423_2_06	KO	SbC	835.44	22127.8	100.4	100.1	12403.6	102.1	91.7	4	12	15	19	22	24	108.4	85.1	0.4	0.55	0.75	0.9	0.15	0.15	0.202509	0.145172
MC340423_2_09	KO	SbC	1127.21	28533.5	258.2	171.6	10535.4	268.6	185.2	6	15	17	21	25	26	259.9	171.2	0.45	0.55	0.75	0.95	0.1	0.2	0.0183205	0.284561
MC340430_2_05	KO	Brn3aKObetta	1321.71	15222.9	101.9	115.1				7	18	28			30	137.7	84.8	0.478261	0.913043			0.434783		0.673598
MC340430_2_63	KO	Brn3aKObetta	1760.64	15277	129.2	164				10	19	29			32	137.1	124.2	0.409091	0.863636			0.454545		0.581728
MC340430_2_02	KO	LB	1685.1	51440.2	174.6	142.3	30840.9	169.1	147.1	16	25	27	31	34	37	157.4	198	0.428571	0.52381	0.714286	0.857143	0.0952381	0.142857	0.455456	0.526987
MC340430_2_04	KO	LB	1454.92	34161.4	158.8	132.6	34846.4	148.9	122.3	7	17	19	24	26	31	135.8	176.1	0.416667	0.5	0.708333	0.791667	0.0833333	0.0833333	0.471755	0.525624
MC340430_2_64	KO	LB	1576.05	44080.1	148.3	155.8	20603.6	174.7	158.4	19	28	31	34	37	40	148.7	190.3	0.428571	0.571429	0.714286	0.857143	0.142857	0.142857	0.2912	0.508042
MC340430_2_01	KO	OFFaT	1844.42	20937.4	119.9	102.5				7	24	27			30	158	130.6	0.73913	0.869565			0.130435		0.579757
MC340430_2_10	KO	ON-OFF DS	1260.14	10451.2	139.6	157.5	18106.4	137.2	135.4	7	18	20	26	28	34	133.8	146.1	0.407407	0.481481	0.703704	0.777778	0.0740741	0.0740741	0.221704	0.14785
MC340430_2_13	KO	ON-OFF DS	1014.7	13016.7	151.5	170	13515.8	153.8	162.2	7	17	18	24	25	31	136.4	163.2	0.416667	0.458333	0.708333	0.75	0.0416667	0.0416667	0.25721	0.26565
MC340430_2_16	KO	ON-OFF DS	1471.37	13461.5	147.4	84.1	20595.2	162.4	105.8	3	13	15	19	22	27	165.8	96.1	0.416667	0.5	0.666667	0.791667	0.0833333	0.125	0.335501	0.126916
MC340430_2_23	KO	ON-OFF DS	614.857	13349.9	139.9	115.6	17332.4	151.4	123	7	16	19	23	25	32	153.8	118	0.36	0.48	0.64	0.72	0.12	0.08	0.216331	0.0746498
MC340430_2_29	KO	ON-OFF DS	1190.24	11326.8	142.9	178.5	23612.1	142.7	178.3	3	13	15	20	22	27	164.8	201.2	0.416667	0.5	0.708333	0.791667	0.0833333	0.0833333	0.525171	0.366998
MC340430_2_30	KO	ON-OFF DS	1449.65	20708.6	117.3	151.5	26674.3	133.4	156.6	8	16	19	23	25	31	141.3	142.5	0.347826	0.478261	0.652174	0.73913	0.130435	0.0869565	0.315626	0.175356
MC340430_2_32	KO	ON-OFF DS	900.268	16393.2	99.7	105.6	20418.3	101.3	101.4	5	14	16	21	23	28	92.2	103.5	0.391304	0.478261	0.695652	0.782609	0.0869565	0.0869565	0.107791	0.115815
MC340430_2_39	KO	ON-OFF DS	1637.77	16756.7	98.9	137.8	29856.8	126.1	135	11	19	21	27	30	35	107.7	128	0.333333	0.416667	0.666667	0.791667	0.0833333	0.125	0.1803	0.201889
MC340430_2_41	KO	ON-OFF DS	1474.39	22475.6	209.7	108.2	19816.6	193.4	128.4	4	13	15	20	23	30	187.4	126.1	0.346154	0.423077	0.615385	0.730769	0.0769231	0.115385	0.337992	0.0808859
MC340430_2_42	KO	ON-OFF DS	1242.34	12969	106.4	97	24659.6	122.2	93.7	2	13	15	19	21	28	119.3	83.9	0.423077	0.5	0.653846	0.730769	0.0769231	0.0769231	0.286077	0.115326
MC340430_2_43	KO	ON-OFF DS	1377.66	24733.3	144.4	171.2	20933.3	170.2	192.5	3	11	14	18	20	27	158.7	173.2	0.333333	0.458333	0.625	0.708333	0.125	0.0833333	0.162692	0.275157
MC340430_2_59	KO	ON-OFF DS	1125.14	12279.6	98.2	103.4	14825.6	95.8	107.3	6	16	18	24	27	32	100.9	134.8	0.384615	0.461538	0.692308	0.807692	0.0769231	0.115385	0.503967	0.407037
MC340430_2_62	KO	ON-OFF DS	1407.99	15382.6	142.4	133.3	25994.2	135	138.1	3	13	15	20	23	28	119	130.9	0.4	0.48	0.68	0.8	0.08	0.12	0.336076	0.192836
MC340430_2_70	KO	ON-OFF DS	689.956	14604.2	106	163.5	14891	101.5	169.1	8	20	23	26	29	34	81.3	151.6	0.461538	0.576923	0.692308	0.807692	0.115385	0.115385	0.402021	0.388097
MC340430_2_06	KO	ON/OFFbetta	1285.46	8722.6	102.1	106.3				7	17	27			33	98.7	96	0.384615	0.769231			0.384615		0.205796
MC340430_2_07	KO	ON/OFFbetta	1407.29	9227.7	83.4	120.9				4	16	28			30	97.2	107.5	0.461538	0.923077			0.461538		0.354829
MC340430_2_08	KO	ON/OFFbetta	1403.52	9143	168.5	106.4				9	28	36			38	199.3	54	0.655172	0.931034			0.275862		1.1264
MC340430_2_12	KO	ON/OFFbetta	1097.76	6544.7	111.3	100.2				10	27	36			38	137.7	72.6	0.607143	0.928571			0.321429		0.836577
MC340430_2_33	KO	ON/OFFbetta	964.397	6758.6	104.1	210.8				4	22	29			31	123.5	226.7	0.666667	0.925926			0.259259		0.540655
MC340430_2_40	KO	ON/OFFbetta	1519.79	13611.1	97.9	137.9				6	16	29			33	77.7	147.4	0.37037	0.851852			0.481481		0.339047
MC340430_2_44	KO	ON/OFFbetta	1061.7	11569.6	88.2	102.4				7	19	30			37	63.9	101.3	0.4	0.766667			0.366667		0.400734
MC340430_2_66	KO	ON/OFFbetta	1351.93	7393.3	186	193.1				7	17	26			32	183.5	165.1	0.4	0.76			0.36		0.579333
MC340430_2_03	KO	Onspiny	1668.88	13811.2	94	107.6				5	16	20			27	101.3	100.9	0.5	0.681818			0.181818		0.149403
MC340430_2_20	KO	Onspiny	1370.63	15353.7	137.4	123.2				3	13	19			30	145.5	114	0.37037	0.592593			0.222222		0.175293
MC340430_2_49	KO	Onspiny	611.992	10543	105	97.6				8	19	23			33	120	89	0.44	0.6			0.16		0.298393
MC340430_2_69	KO	Onspiny	849.967	12296.9	104.6	94.9				6	20	23			32	95.8	66.1	0.538462	0.653846			0.115385		0.481218
MC340430_2_74	KO	Onspiny	475.584	8209.9	209.7	181				8	22	26			34	216.4	171.5	0.538462	0.692308			0.153846		0.227346
MC340430_2_14	KO	RECURSIVE	455.749	30047.5	118.4	140.8	21038.8	127.4	137.8	7	16	18	27	30	31	107.1	113.5	0.375	0.458333	0.833333	0.958333	0.0833333	0.125	0.302039	0.386824
MC340430_2_31	KO	RECURSIVE	1073.89	22967.4	142.3	139.8	18837.9	135.4	136	3	10	13	17	20	25	117.1	139.6	0.318182	0.454545	0.636364	0.772727	0.136364	0.136364	0.294661	0.240793
MC340430_2_68	KO	RECURSIVE	1236.5	18505.2	287.7	150.3	17298.3	282.7	139.5	9	21	23	27	30	35	266.1	189.3	0.461538	0.538462	0.692308	0.807692	0.0769231	0.115385	0.580735	0.707247
MC340430_2_71	KO	RECURSIVE	838.331	40403.5	260.1	142.4	21287.4	234.4	131.4	9	17	20	30	34	35	229.6	150	0.307692	0.423077	0.807692	0.961538	0.115385	0.153846	0.2771	0.233301
MC340430_2_72	KO	RECURSIVE	906.616	26578.7	133.2	113.8	26547.6	139.2	129.3	6	17	19	23	27	30	132.5	154.5	0.458333	0.541667	0.708333	0.875	0.0833333	0.166667	0.442442	0.283586
MC340430_2_73	KO	RECURSIVE	368.506	19585.8	106.8	112.1	11397.4	119.3	121.7	7	17	19	24	27	32	104.2	136.7	0.4	0.48	0.68	0.8	0.08	0.12	0.313214	0.353277
MC340430_2_75	KO	RECURSIVE	253.186	13391.6	119.2	119.2	17245.6	128.3	113.8	8	19	21	25	28	33	119	126.1	0.44	0.52	0.68	0.8	0.08	0.12	0.105701	0.208072
MC340430_2_11	KO	SbC	1015.61	23933.9	139	146.4	11291.6	134.4	133.9	6	17	19	26	29	32	118	140.6	0.423077	0.5	0.769231	0.884615	0.0769231	0.115385	0.24954	0.295426
MC340430_2_18	KO	SbC	1622.92	40807.4	148.1	158.6	23391.7	155.4	164.1	6	15	18	23	27	29	176.1	161.2	0.391304	0.521739	0.73913	0.913043	0.130435	0.173913	0.246671	0.242173
MC340430_2_19	KO	SbC	1666.94	43734.8	142.7	184.5	20383.5	137.2	165.6	2	9	11	16	20	22	166.7	161.6	0.35	0.45	0.7	0.9	0.1	0.2	0.281079	0.369491
MC340430_2_22	KO	SbC	1070.99	34444.3	144.3	171.5	12298.8	137.1	156.2	7	16	18	23	27	30	139	123.5	0.391304	0.478261	0.695652	0.869565	0.0869565	0.173913	0.461083	0.523375
MC340430_2_47	KO	SbC	899.385	33467.4	144.3	126.3	16784.8	137	138.4	6	17	20	24	27	30	137.7	131.9	0.458333	0.583333	0.75	0.875	0.125	0.125	0.0838403	0.0894178
MC340430_2_48	KO	SbC	809.771	33002.8	158	171.5	8123.6	177.8	184.4	4	15	18	21	25	28	158	157.7	0.458333	0.583333	0.708333	0.875	0.125	0.166667	0.134607	0.653519
MC340430_2_52	KO	SbC	507.084	29664.9	140.8	136.2	10228.2	144.6	120.4	4	15	17	21	24	26	151.6	105.8	0.5	0.590909	0.772727	0.909091	0.0909091	0.136364	0.331915	0.283693
MC340430_2_55	KO	SbC	585.275	30631.8	140.8	163.6	11453.4	146.8	152.2	5	14	17	22	26	28	116.4	130	0.391304	0.521739	0.73913	0.913043	0.130435	0.173913	0.420424	0.623279
MC340430_2_60	KO	SbC	1514.5	27280.9	119.6	119.8	20930.6	144.6	113	11	21	24	29	33	36	144.2	104.8	0.4	0.52	0.72	0.88	0.12	0.16	0.309112	0.100555
MC340430_2_67	KO	SbC	1100.88	34582.1	156.5	176.9	11477.2	143.3	170.3	7	18	20	24	28	31	137.1	206.7	0.458333	0.541667	0.708333	0.875	0.0833333	0.166667	0.33883	0.610743
MC340432_2_08	KO	Brn3aKObetta	1952.3	14103.9	129.2	130.9				7	14	23			26	85.7	161	0.368421	0.842105			0.473684		0.789295
MC340432_2_50	KO	LB	1415.51	33691.7	181.5	129.3	44752.7	148.6	118.8	12	21	24	28	31	35	161.2	141.6	0.391304	0.521739	0.695652	0.826087	0.130435	0.130435	0.229142	0.218204
MC340432_2_01	KO	OFFvOS	1367.49	24018.1	141.7	156.3				5	7	34			35	129.6	50.3	0.0666667	0.966667			0.9		1.21987
MC340432_2_04	KO	ON-OFF DS	570.004	11214.6	318.9	90.1	12022	307.8	83.6	9	22	24	31	33	38	317.7	94.2	0.448276	0.517241	0.758621	0.827586	0.0689655	0.0689655	0.0714833	0.234406
MC340432_2_05	KO	ON-OFF DS	484.482	18696.2	123	90.5	7370.2	124.8	90.3	7	20	22	27	30	37	130.9	105.8	0.433333	0.5	0.666667	0.766667	0.0666667	0.1	0.223152	0.343815
MC340432_2_16	KO	ON-OFF DS	1360.29	8421.1	134.9	126.2	24622	137.6	131.8	8	18	21	27	29	35	137.1	113.5	0.37037	0.481481	0.703704	0.777778	0.111111	0.0740741	0.248888	0.206736
MC340432_2_19	KO	ON-OFF DS	324.927	7642.6	125.7	100.2	14983.2	111.1	109	6	14	16	21	24	29	103.8	130.9	0.347826	0.434783	0.652174	0.782609	0.0869565	0.130435	0.76438	0.334184
MC340432_2_22	KO	ON-OFF DS	529.305	25592.6	133.9	119	13857.1	136.6	115.1	9	18	20	26	29	35	153.8	114.2	0.346154	0.423077	0.653846	0.769231	0.0769231	0.115385	0.226746	0.259269
MC340432_2_23	KO	ON-OFF DS	1048.04	20802.4	142.7	193.4	18121.4	150.2	178.9	12	20	21	26	28	32	145.8	178	0.4	0.45	0.7	0.8	0.05	0.1	0.192999	0.0591183
MC340432_2_24	KO	ON-OFF DS	1031.11	15680.1	217.3	153.7	24058.6	235.6	132.5	6	13	16	22	25	30	230.3	126.1	0.291667	0.416667	0.666667	0.791667	0.125	0.125	0.431727	0.0949318
MC340432_2_28	KO	ON-OFF DS	1441.65	15951.5	172.1	148.9	31622.2	149.9	165.5	5	14	16	22	24	28	123.2	150.3	0.391304	0.478261	0.73913	0.826087	0.0869565	0.0869565	0.686358	0.306153
MC340432_2_35	KO	ON-OFF DS	1090.18	24949.2	117.3	159.1	20930.4	110.8	163.7	6	12	14	17	21	26	101.9	166.4	0.3	0.4	0.55	0.75	0.1	0.2	0.191193	0.113916
MC340432_2_36	KO	ON-OFF DS	863.514	22738.1	105.8	131.7	12154.6	108.1	118.5	9	18	20	26	28	34	116.7	112.2	0.36	0.44	0.68	0.76	0.08	0.08	0.262521	0.171348
MC340432_2_37	KO	ON-OFF DS	746.396	24817.8	123.2	122.4	17906.3	141	117.5	5	16	18	22	25	31	125.8	130.3	0.423077	0.5	0.653846	0.769231	0.0769231	0.115385	0.0935496	0.263145
MC340432_2_39	KO	ON-OFF DS	667.932	13256.8	119	107.5	12894.7	111.5	101.6	4	13	15	21	24	28	120.3	88.4	0.375	0.458333	0.708333	0.833333	0.0833333	0.125	0.294634	0.247562
MC340432_2_40	KO	ON-OFF DS	866.252	23877	123.4	150.5	14877.2	111.1	141.3	6	16	19	23	26	30	104.8	120.9	0.416667	0.541667	0.708333	0.833333	0.125	0.125	0.400896	0.310181
MC340432_2_41	KO	ON-OFF DS	1158.8	22177.4	103.9	208.6	19140.5	103.4	199.1	7	17	19	24	27	32	128.4	193.2	0.4	0.48	0.68	0.8	0.08	0.12	0.344333	0.329001
MC340432_2_42	KO	ON-OFF DS	1095.31	16135.9	197	103.1	23486.2	169.5	105.3	5	14	16	20	22	28	151.9	127.1	0.391304	0.478261	0.652174	0.73913	0.0869565	0.0869565	0.712671	0.323961
MC340432_2_43	KO	ON-OFF DS	1061.36	13350	123.8	102.1	17477.8	111.8	102.8	6	16	19	24	27	32	132.5	118.7	0.384615	0.5	0.692308	0.807692	0.115385	0.115385	0.28743	0.349857
MC340432_2_45	KO	ON-OFF DS	1624.14	19997.4	130.5	150	23639.5	127.1	146.9	8	17	20	25	28	33	179.3	148.3	0.36	0.48	0.68	0.8	0.12	0.12	0.611873	0.601828
MC340432_2_53	KO	ON-OFF DS	665.758	12943.9	140.5	110.3	16834.6	143.6	106.1	6	19	22	28	30	35	133.2	140	0.448276	0.551724	0.758621	0.827586	0.103448	0.0689655	0.47635	0.484278
MC340432_2_54	KO	ON-OFF DS	865.098	13888.7	148.2	107.6	18249.6	132	112.1	7	16	19	26	28	35	133.8	147.7	0.321429	0.428571	0.678571	0.75	0.107143	0.0714286	0.640644	0.467566
MC340432_2_06	KO	ON/OFFbetta	1180.18	8495.4	122.4	93.6				5	13	23			31	136.1	110	0.307692	0.692308			0.384615		0.410832
MC340432_2_07	KO	ON/OFFbetta	1603.38	11149.3	141.2	120				11	22	36			40	115.5	129.3	0.37931	0.862069			0.482759		0.458665
MC340432_2_09	KO	ON/OFFbetta	1837.72	11572.2	103.8	106.5				17	27	37			40	77.4	102.9	0.434783	0.869565			0.434783		0.438896
MC340432_2_11	KO	ON/OFFbetta	1104.09	8891.3	92.4	103.7				4	22	30			34	100	90.3	0.6	0.866667			0.266667		0.289501
MC340432_2_33	KO	ON/OFFbetta	1325.58	9227.5	98.2	101.8				4	16	26			31	116.7	93.9	0.444444	0.814815			0.37037		0.37108
MC340432_2_49	KO	ON/OFFbetta	991.661	7484.9	227.9	128.5				2	10	19			28	205.4	115.1	0.307692	0.653846			0.346154		0.536381
MC340432_2_20	KO	Onspiny	491.422	6697.5	82.2	87.4				7	18	24			35	91.6	80.3	0.392857	0.607143			0.214286		0.255068
MC340432_2_38	KO	RECURSIVE	677.669	21801.3	121.2	99.5	7473.3	113.7	87.6	11	22	25	30	33	38	126.1	98.7	0.407407	0.518519	0.703704	0.814815	0.111111	0.111111	0.0595843	0.341134
MC340432_2_10	KO	SbC	1380.24	36785.3	159.8	154.7	11758.2	155.1	136.6	5	15	18	22	26	29	158	165.4	0.416667	0.541667	0.708333	0.875	0.125	0.166667	0.100247	0.473018
MC340432_2_12	KO	SbC	803.923	19221.8	139.9	150.6	10506.2	136.6	157.3	7	17	19	26	30	33	132.5	150.6	0.384615	0.461538	0.730769	0.884615	0.0769231	0.153846	0.09458	0.135795
MC340432_2_13	KO	SbC	938.985	30756.4	300.2	127.7	11350.8	300.7	102.2	5	13	16	21	25	27	262.2	124.5	0.363636	0.5	0.727273	0.909091	0.136364	0.181818	0.385314	0.740003
MC340432_2_14	KO	SbC	813.848	19329	138.4	159.5	16804.4	137.1	152.2	8	16	18	26	28	29	160	157.4	0.380952	0.47619	0.857143	0.952381	0.0952381	0.0952381	0.276603	0.321001
MC340432_2_15	KO	SbC	936.729	28240.3	295.9	176	13447.4	295.8	174.6	6	15	17	23	27	30	295.7	171.9	0.375	0.458333	0.708333	0.875	0.0833333	0.166667	0.0432843	0.0412864
MC340432_2_18	KO	SbC	1792.94	40335.7	210.6	151.8	16634.7	228.3	141.4	19	27	30	36	40	42	248.3	135.1	0.347826	0.478261	0.73913	0.913043	0.130435	0.173913	0.363804	0.288092
MC340432_2_21	KO	SbC	348.746	15456.7	110.9	107.3	8293	105.3	105.2	3	14	17	23	26	27	115.8	125.5	0.458333	0.583333	0.833333	0.958333	0.125	0.125	0.268642	0.444719
MC340432_2_25	KO	SbC	1224.08	22876	126.8	128.6	15366.3	121.6	136.9	8	17	19	27	31	33	123.5	151.9	0.36	0.44	0.76	0.92	0.08	0.16	0.275704	0.216136
MC340432_2_26	KO	SbC	1672.63	31392.9	141.8	138	19409.4	156.3	125.7	9	16	19	24	28	30	159.6	122.2	0.333333	0.47619	0.714286	0.904762	0.142857	0.190476	0.238035	0.0611844
MC340432_2_27	KO	SbC	1488.2	32302.7	146	139.1	12432.4	144.5	130.3	6	15	18	24	27	30	158	140.6	0.375	0.5	0.75	0.875	0.125	0.125	0.119232	0.269861
MC340432_2_44	KO	SbC	1229.71	22523.3	110.5	114.5	13192.9	108.2	91.5	7	16	19	23	27	30	94.5	112.6	0.391304	0.521739	0.695652	0.869565	0.130435	0.173913	0.190243	0.388117
MC340432_2_51	KO	SbC	1080.31	25646.5	145.7	117.4	12874.9	143.3	118.9	8	19	22	29	32	34	134.8	155.1	0.423077	0.538462	0.807692	0.923077	0.115385	0.115385	0.434235	0.580705
MC340432_2_52	KO	SbC	724.318	30122.1	150.2	118.9	17532.7	164	110.2	5	17	21	27	31	35	156.4	154.2	0.4	0.533333	0.733333	0.866667	0.133333	0.133333	0.365927	0.597554
Morphological Parameters for all cells included in the analysis presented in figures 2-5 and 7
Thick blcak lines delimit individual retinas.
Cell name parameter consists of Mousenumber_retina(1 or 2)_cellnumberwithinretina
E.g. MC340911_2_31 is cell 31 from retina 2 of mouse MC340911

## Sheet: RetxRosa26xBrn3a_WT_E15
Cell_Name	genotype	celltype	OD Distance	Area1 (GCL)	Center_X	Center_Y	Area2	Center_X	Center_Y	RGC	InIn	InOut	OutIn	OutOut	INL	CellBody_X	CellBod_Y	INID	INOD	OUTID	OUTOD	IN_Thick	OUT_Thick	IN_Excentr	OUT_Excentr
MC340901_1_04	WT	M5	537.878	21400.1	113.3	104.1				3	8	16			30	113.1	106.9	0.185185	0.481481			0.296296		0.0340032
MC340901_1_13	WT	M5	367.786	34680.5	129.6	151.9				7	14	19			36	130.6	155.8	0.241379	0.413793			0.172414		0.0383101
MC340901_1_09	WT	ON-DS	731.506	40134.9	190.1	144.2	21469.6	199.3	125.1	8	15	18	28	31	33	153.8	150.5	0.28	0.4	0.8	0.92	0.12	0.12	0.325878	0.630189
MC340901_1_12	WT	ON-DS	721.257	40884.3	145.6	135.8	10905.4	126.6	135.8	5	13	15	29	32	35	137	141.9	0.266667	0.333333	0.8	0.9	0.0666667	0.1	0.0924018	0.204589
MC340901_1_03	WT	ON-OFF DS	480.09	37077.4	142.9	163.2	26408	157.6	139.6	6	13	16	24	27	31	140	128	0.28	0.4	0.72	0.84	0.12	0.12	0.325029	0.22985
MC340901_1_05	WT	ON-OFF DS	383.81	27960.7	148.7	149.9	14054.6	153.3	145.3	3	12	15	25	28	32	103.6	174.3	0.310345	0.413793	0.758621	0.862069	0.103448	0.103448	0.543396	0.860084
MC340901_1_08	WT	ON-OFF DS	311.381	15961.1	140.1	123.6	25384.1	126	118.4	5	15	18	25	28	31	125.8	131.1	0.384615	0.5	0.769231	0.884615	0.115385	0.115385	0.226484	0.141267
MC340901_1_10	WT	ON-OFF DS	1098.78	26559.6	120.1	104.2	9981.5	136.1	95.6	9	23	27	29	33	39	141.7	86	0.466667	0.6	0.666667	0.8	0.133333	0.133333	0.307115	0.197122
MC340901_1_14	WT	ON/OFFbetta	1005.63	7442.8	80.8	74.7				5	22	34			38	94	75.7	0.515152	0.878788			0.363636		0.271903
MC340901_1_01	WT	ONaS	792.453	40851.1	134.9	134.8				4	12	15			32	154.2	149.1	0.285714	0.392857			0.107143		0.210593
MC340901_1_06	WT	ONaS	785.053	38457.2	157.7	138.9				5	12	14			28	151.5	135.2	0.304348	0.391304			0.0869565		0.0652409
MC340901_1_11	WT	ONaS	851.83	48725.1	176	151.8				5	15	17			33	185	162.5	0.357143	0.428571			0.0714286		0.112241
MC340901_1_02	WT	SbC	438.732	24662.8	111.5	117.2	17133.7	104.6	126.5	4	11	16	28	31	33	98	140.6	0.241379	0.413793	0.827586	0.931034	0.172414	0.103448	0.304824	0.210755
MC340901_1_07	WT	SbC	330.703	20982	124.1	115.9	1899.6	106.3	96.3	1	6	13	26	30	32	114.2	124.9	0.16129	0.387097	0.806452	0.935484	0.225806	0.129032	0.163674	1.20633
MC340901_2_05	WT	M5	723.422	28598.3	112.7	143.3				13	21	28			43	131.1	134.7	0.266667	0.5			0.233333		0.212822
MC340901_2_06	WT	ON-DS	563.253	30538.8	124.3	167.7	24592.8	147.4	152	7	18	20	30	32	35	141.9	127.4	0.392857	0.464286	0.821429	0.892857	0.0714286	0.0714286	0.445913	0.284831
MC340901_2_08	WT	ON-OFF DS	1620.08	36280.3	140.3	148.8	24536.9	139.4	141.9	9	19	22	25	28	35	81.9	126.4	0.384615	0.5	0.615385	0.730769	0.115385	0.115385	0.581898	0.673682
MC340901_2_09	WT	ON-OFF DS	1058.05	21503.2	96	122.9	15411.6	87.4	110.4	6	18	20	25	28	36	87.9	115.2	0.4	0.466667	0.633333	0.733333	0.0666667	0.1	0.13505	0.0688852
MC340901_2_11	WT	ON-OFF DS	496.203	22844.2	164.3	149.4	34338.8	181.5	156.6	1	9	11	25	27	30	176.1	161	0.275862	0.344828	0.827586	0.896552	0.0689655	0.0689655	0.193996	0.066609
MC340901_2_01	WT	ON/OFFbetta	2097.51	8535.7	100.3	91.1				8	21	27			34	117.6	81.7	0.5	0.730769			0.230769		0.377629
MC340901_2_10	WT	ON/OFFbetta	489.449	6253.5	79.8	82.6				6	17	28			31	82.6	85.9	0.44	0.88			0.44		0.0969778
MC340917_1_38	WT	M1	1216.99	65217.7	183.6	182.6				7	36	38			40	231.9	218.7	0.878788	0.939394			0.0606061		0.418408
MC340917_1_06	WT	M5	1487.58	25105.5	132.6	117.2				12	20	26			44	128.4	120.9	0.25	0.4375			0.1875		0.062598
MC340917_1_14	WT	M5	1009.14	23542	171.3	95.8				13	19	26			47	172.2	100.3	0.176471	0.382353			0.205882		0.0529996
MC340917_1_16	WT	M5	1414.85	28374.7	152.5	114				11	16	25			41	163.4	100.2	0.166667	0.466667			0.3		0.184992
MC340917_1_02	WT	ON-DS	502.086	25860.9	146.2	105.4	15861	171.2	86.1	9	21	24	36	38	42	182.5	81.5	0.363636	0.454545	0.818182	0.878788	0.0909091	0.0606061	0.478903	0.171662
MC340917_1_34	WT	ON-DS	1505.44	52381.4	145.7	152.4	22300.3	135.9	162.7	5	15	19	26	29	34	149.6	160.3	0.344828	0.482759	0.724138	0.827586	0.137931	0.103448	0.0682124	0.165042
MC340917_1_01	WT	ON-OFF DS	399.561	19473.8	141	115.5	11130.4	136.7	107.1	3	15	19	30	33	39	134.8	95.5	0.333333	0.444444	0.75	0.833333	0.111111	0.0833333	0.265885	0.197431
MC340917_1_07	WT	ON-OFF DS	647.641	13037.2	141.5	125.8	30107.2	136.8	113.5	12	22	25	37	40	44	129.6	137.2	0.3125	0.40625	0.78125	0.875	0.09375	0.09375	0.255749	0.252957
MC340917_1_10	WT	ON-OFF DS	848.781	9200.2	130.5	134.3	30573.9	129.7	123.4	14	26	28	35	38	41	143.5	160.6	0.444444	0.518519	0.777778	0.888889	0.0740741	0.111111	0.541988	0.402097
MC340917_1_15	WT	ON-OFF DS	1060.65	30841.4	138.1	169.8	20721	142.9	156.1	7	17	21	32	34	39	149	185.9	0.3125	0.4375	0.78125	0.84375	0.125	0.0625	0.19618	0.374446
MC340917_1_17	WT	ON-OFF DS	1199.87	16083.8	112.2	110.8	19123.3	112.8	102.9	17	31	33	44	46	50	110.1	104.3	0.424242	0.484848	0.818182	0.878788	0.0606061	0.0606061	0.0954427	0.0389721
MC340917_1_19	WT	ON-OFF DS	907.858	13420	134.7	87.4	24655.3	127.6	94.8	22	31	33	49	52	57	142.1	99.5	0.257143	0.314286	0.771429	0.857143	0.0571429	0.0857143	0.216955	0.172017
MC340917_1_21	WT	ON-OFF DS	151.653	21177.5	144.6	115.2	30228	140.8	116.8	12	23	26	35	37	42	106.2	118.2	0.366667	0.466667	0.766667	0.833333	0.1	0.0666667	0.469008	0.352932
MC340917_1_22	WT	ON-OFF DS	333.237	23476.2	161.4	150.6	21794.5	141.4	144.3	7	18	21	31	33	38	135.9	184.1	0.354839	0.451613	0.774194	0.83871	0.0967742	0.0645161	0.486905	0.482261
MC340917_1_25	WT	ON-OFF DS	1147.57	26623	146.5	114.6	24036.2	147.7	106.4	33	46	48	59	62	67	110.5	126	0.382353	0.441176	0.764706	0.852941	0.0588235	0.0882353	0.4101	0.480588
MC340917_1_30	WT	ON-OFF DS	802.608	20317.4	122.9	134.3	10586.6	125.1	144.6	31	44	47	54	57	64	142.7	142	0.393939	0.484848	0.69697	0.787879	0.0909091	0.0909091	0.264106	0.306399
MC340917_1_31	WT	ON-OFF DS	787.507	30965.2	267.2	126.7	16269.1	237.3	139.7	16	26	29	42	45	49	260.3	141.8	0.30303	0.393939	0.787879	0.878788	0.0909091	0.0909091	0.16718	0.320859
MC340917_1_32	WT	ON-OFF DS	422.466	17208	131.1	112.5	19997.4	122.4	104.7	4	14	18	28	33	36	107.1	127.3	0.3125	0.4375	0.75	0.90625	0.125	0.15625	0.380885	0.341989
MC340917_1_33	WT	ON-OFF DS	1082.57	14359.9	129.9	140.7	39777	131.8	130.5	9	19	21	35	38	42	127.1	134.1	0.30303	0.363636	0.787879	0.878788	0.0606061	0.0909091	0.106016	0.0526009
MC340917_1_09	WT	ON/OFFbetta	686.042	8193.6	177.4	113.8				13	25	33			43	181	105.1	0.4	0.666667			0.266667		0.184318
MC340917_1_11	WT	ON/OFFbetta	917.926	9779.8	227.1	111.2				7	23	30			39	222.5	118	0.5	0.71875			0.21875		0.147106
MC340917_1_20	WT	ON/OFFbetta	407.336	8700.7	114.8	64.7				5	21	31			41	128	81.3	0.444444	0.722222			0.277778		0.4029
MC340917_1_35	WT	ON/OFFbetta	1877.17	5428.5	86.2	77.2				13	28	35			45	90.7	87.3	0.46875	0.6875			0.21875		0.26593
MC340917_1_36	WT	ON/OFFbetta	1652.76	11935.2	92.2	127.2				30	41	52			57	83.6	127.7	0.407407	0.814815			0.407407		0.139727
MC340917_1_05	WT	ONaS	1305.84	47325.8	147.3	162.5				5	15	18			35	138	133.2	0.333333	0.433333			0.1		0.250396
MC340917_1_29	WT	ONaS	1251.07	76828.2	209.2	161.5				9	11	15			40	225.8	169.4	0.0645161	0.193548			0.129032		0.117529
MC340917_1_23	WT	RECURSIVE	792.597	15430.2	115	229.3	9628.5	124.7	234.7	33	43	46	58	61	67	123.2	224.1	0.294118	0.382353	0.735294	0.823529	0.0882353	0.0882353	0.138512	0.193329
MC340917_1_24	WT	RECURSIVE	846.619	11475.9	222.8	102.4	8361.5	209.9	110.8	5	15	17	30	33	39	214	122.3	0.294118	0.352941	0.735294	0.823529	0.0588235	0.0882353	0.359922	0.236594
MC340917_1_26	WT	RECURSIVE	1918.78	18724.2	126.6	102.1	20250.7	118.4	98.6	20	27	30	37	39	44	150.3	77	0.291667	0.416667	0.708333	0.791667	0.125	0.0833333	0.44704	0.479719
MC340917_1_08	WT	SbC	1076.82	31950.7	140.2	104.9	4575.2	128.2	122.6	13	22	27	37	40	43	138.9	95	0.3	0.466667	0.8	0.9	0.166667	0.1	0.0989856	0.775486
MC340917_2_03	WT	M5	324.016	22878.3	118.4	110.4				6	11	18			34	112.2	118	0.178571	0.428571			0.25		0.114905
MC340917_2_09	WT	M5	1145.15	16287.1	116	93.5				10	16	27			42	119.8	98.4	0.1875	0.53125			0.34375		0.0860976
MC340917_2_14	WT	M5	949.496	28118.7	233.4	195.4				21	29	35			50	235.3	201.2	0.275862	0.482759			0.206897		0.0644956
MC340917_2_22	WT	M5	786.785	29121.2	120.7	127				10	19	24			40	117	120.4	0.3	0.466667			0.166667		0.0785684
MC340917_2_23	WT	M5	1325.78	33755.6	123.8	136.8				7	10	17			36	104.8	142.2	0.103448	0.344828			0.241379		0.190508
MC340917_2_26	WT	M5	1685.44	40329.9	311.9	200.4				17	19	29			44	310.2	201.6	0.0740741	0.444444			0.37037		0.018361
MC340917_2_34	WT	M5	1201.03	39135.8	133.4	197.6				3	14	18			35	100.4	187.2	0.34375	0.46875			0.125		0.309923
MC340917_2_35	WT	M5	1352.52	26465.3	251.5	105.5				12	19	24			40	250.3	81.3	0.25	0.428571			0.178571		0.263922
MC340917_2_36	WT	M5	788.297	17098.1	125.9	106.5				5	7	17			36	75.9	75	0.0645161	0.387097			0.322581		0.800836
MC340917_2_27	WT	ON-DS	938.7	52459.6	182.7	165.3	7685.7	157.6	163.5	7	15	19	32	37	38	167.8	147.8	0.258065	0.387097	0.806452	0.967742	0.129032	0.16129	0.177818	0.37843
MC340917_2_01	WT	ON-OFF DS	796.798	42015.6	170.6	144.2	28835.3	135.4	157.4	6	13	16	24	26	30	173.2	122.2	0.291667	0.416667	0.75	0.833333	0.125	0.0833333	0.191511	0.538996
MC340917_2_05	WT	ON-OFF DS	488.975	38750.6	137.5	132.6	8411.9	136.3	145.9	10	20	23	30	32	40	167.1	153.6	0.333333	0.433333	0.666667	0.733333	0.1	0.0666667	0.326697	0.613385
MC340917_2_06	WT	ON-OFF DS	616.605	14153.4	114.6	115.7	19563.5	101.1	103.4	6	15	19	32	34	37	99.1	123.4	0.290323	0.419355	0.83871	0.903226	0.129032	0.0645161	0.257787	0.254643
MC340917_2_10	WT	ON-OFF DS	1407.96	39660.4	147.1	134.6	26326.3	115.7	138	5	14	17	27	29	31	144.4	128.8	0.346154	0.461538	0.846154	0.923077	0.115385	0.0769231	0.0569255	0.329148
MC340917_2_11	WT	ON-OFF DS	1247.86	32557.1	143.1	126	11468.6	136.4	129.4	7	17	19	31	33	38	113.1	132.4	0.322581	0.387097	0.774194	0.83871	0.0645161	0.0645161	0.30125	0.388719
MC340917_2_12	WT	ON-OFF DS	958.295	15404.2	122.2	104	22465.7	112.7	116.7	9	19	22	34	37	40	118.5	137	0.322581	0.419355	0.806452	0.903226	0.0967742	0.0967742	0.474102	0.249598
MC340917_2_19	WT	ON-OFF DS	281.13	39465.6	185	185.9	25782.2	142.1	131	7	14	17	28	30	33	175.3	167.2	0.269231	0.384615	0.807692	0.884615	0.115385	0.0769231	0.187905	0.542069
MC340917_2_28	WT	ON-OFF DS	851.18	17140.9	132	144.6	31478.5	135.2	123	8	18	21	32	36	38	149.6	133.1	0.333333	0.433333	0.8	0.933333	0.1	0.133333	0.284554	0.17567
MC340917_2_29	WT	ON-OFF DS	213.16	33955.6	201.8	122.6	28638.7	199.7	108.1	6	17	21	30	33	37	221.5	86.6	0.354839	0.483871	0.774194	0.870968	0.129032	0.0967742	0.394632	0.320606
MC340917_2_30	WT	ON-OFF DS	451.071	32093.8	165.4	130.1	21376.6	152.6	127.7	12	21	23	34	36	41	202.1	111.2	0.310345	0.37931	0.758621	0.827586	0.0689655	0.0689655	0.408321	0.632382
MC340917_2_39	WT	ON-OFF DS	1443.66	20023.5	177.9	118.8	44274.4	178.5	127	14	21	25	33	36	39	188.3	116.4	0.28	0.44	0.76	0.88	0.16	0.12	0.133658	0.121573
MC340917_2_02	WT	ON/OFFbetta	572.254	6156.4	104.6	95.6				7	19	29			36	100.6	91.4	0.413793	0.758621			0.344828		0.130987
MC340917_2_18	WT	ON/OFFbetta	468.678	11003.7	94.3	95				9	23	33			39	118	106.2	0.466667	0.8			0.333333		0.442807
MC340917_2_37	WT	ON/OFFbetta	592.114	7074.7	106.4	250				9	23	32			39	94.8	272.5	0.466667	0.766667			0.3		0.533305
MC340917_2_33	WT	Onspiny	1721.77	17655.1	125.4	88.1				5	16	22			32	131.4	93.1	0.407407	0.62963			0.222222		0.104158
MC340917_2_15	WT	SbC	1359.71	20930.2	123.5	113.9	22975.8	137.6	113.9	7	12	19	26	31	33	115.5	117.6	0.192308	0.461538	0.730769	0.923077	0.269231	0.192308	0.107959	0.261954
MC340917_2_17	WT	SbC	663.03	22656.5	127.9	119.1	2048.8	128	86.5	8	11	20	34	38	39	132.7	132.4	0.0967742	0.387097	0.83871	0.967742	0.290323	0.129032	0.166459	1.80631
MC340917_2_21	WT	SbC	1291.01	22378.8	284.6	170.3	16682.3	283.3	170.1	19	27	34	40	44	46	291.6	181.5	0.296296	0.555556	0.777778	0.925926	0.259259	0.148148	0.156448	0.193464
MC340917_2_24	WT	SbC	1553.37	38588.2	138.6	135.9	13236.1	140.3	150.9	8	14	17	30	32	34	142.2	141.6	0.230769	0.346154	0.846154	0.923077	0.115385	0.0769231	0.0608141	0.1462
MC340918_1_01	WT	M5	1774.11	41613.4	180.9	116.2				15	19	25			40	178.7	168	0.16	0.4			0.24		0.45037
MC340918_1_03	WT	M5	1240.94	30897.9	144.4	124.8				9	18	23			38	117.6	130.1	0.310345	0.482759			0.172414		0.275401
MC340918_1_07	WT	M5	830.808	22446.2	234.8	114.7				7	14	25			41	244.7	75.7	0.205882	0.529412			0.323529		0.475903
MC340918_1_12	WT	M5	642.207	28650.3	275.7	112.9				6	10	17			37	262.1	132.7	0.129032	0.354839			0.225806		0.251471
MC340918_1_13	WT	M5	659.636	44350.6	167.7	117.5				8	15	24			38	161.9	121.7	0.233333	0.533333			0.3		0.0602544
MC340918_1_14	WT	M5	488.604	37416.9	185.7	119.2				9	13	21			39	173.3	115.7	0.133333	0.4			0.266667		0.118032
MC340918_1_18	WT	M5	1099.49	22402.7	123.9	122.6				7	12	21			41	124.5	112.2	0.147059	0.411765			0.264706		0.12333
MC340918_1_23	WT	M5	1101.65	31626.4	137.5	137.8				10	13	22			40	145	134.7	0.1	0.4			0.3		0.0808632
MC340918_1_35	WT	ON-DS	1064.95	56616.2	164.3	172.7	34770.2	166.6	135.6	10	19	22	32	34	38	208.3	190.6	0.321429	0.428571	0.785714	0.857143	0.107143	0.0714286	0.353756	0.655907
MC340918_1_06	WT	ON-OFF DS	965.432	47169.3	279.8	147.6	20993.6	232.6	114.6	22	35	38	44	47	53	269.9	183.1	0.419355	0.516129	0.709677	0.806452	0.0967742	0.0967742	0.300695	0.953893
MC340918_1_09	WT	ON-OFF DS	1471.56	53877	192.8	116.8	35870	196.5	130.1	5	15	17	24	26	32	174.6	149.8	0.37037	0.444444	0.703704	0.777778	0.0740741	0.0740741	0.287703	0.275603
MC340918_1_16	WT	ON-OFF DS	1620.92	30586.5	128.7	167.5	30317	126.7	164.2	3	14	17	29	32	36	140.8	188.1	0.333333	0.424242	0.787879	0.878788	0.0909091	0.0909091	0.242064	0.282405
MC340918_1_19	WT	ON-OFF DS	192.524	14392.4	134.3	121	9773.5	134.6	108.6	8	18	21	26	28	38	148.1	128.5	0.333333	0.433333	0.6	0.666667	0.1	0.0666667	0.231993	0.431024
MC340918_1_21	WT	ON-OFF DS	694.188	21839.1	144.9	130.6	31438.8	154	132.7	10	19	22	32	35	42	125.6	141.1	0.28125	0.375	0.6875	0.78125	0.09375	0.09375	0.263454	0.295979
MC340918_1_22	WT	ON-OFF DS	758.588	29752.2	317	168.8	7609.8	321.1	209.4	9	21	24	35	39	45	328.8	174	0.333333	0.416667	0.722222	0.833333	0.0833333	0.111111	0.132472	0.735901
MC340918_1_25	WT	ON-OFF DS	1579.99	17792.6	112.1	129.3	32406.5	121.5	134.9	1	9	12	18	22	30	107.7	132.4	0.275862	0.37931	0.586207	0.724138	0.103448	0.137931	0.0715022	0.138051
MC340918_1_27	WT	ON-OFF DS	1457.98	33387.6	224.8	146.3	33336.8	236.5	125.8	1	9	12	21	24	28	201	107.7	0.296296	0.407407	0.740741	0.851852	0.111111	0.111111	0.43977	0.386731
MC340918_1_29	WT	ON-OFF DS	942.238	23900.7	191.3	156.6	18362.7	242.5	163.4	14	27	29	37	39	44	184.5	168.2	0.433333	0.5	0.766667	0.833333	0.0666667	0.0666667	0.15412	0.761039
MC340918_1_05	WT	ON/OFFbetta	1012.81	11569.7	137.5	232.3				7	24	31			40	132.9	211.1	0.515152	0.727273			0.212121		0.35738
MC340918_1_08	WT	ON/OFFbetta	681.913	5880.7	363.7	195.7				10	25	34			43	376.4	185.8	0.454545	0.727273			0.272727		0.372093
MC340918_1_11	WT	ON/OFFbetta	837.51	5615.9	70.8	106.8				6	19	34			37	74.5	119.2	0.419355	0.903226			0.483871		0.305983
MC340918_1_28	WT	ON/OFFbetta	853.224	10746.5	121	105				7	15	27			31	119.5	101.9	0.333333	0.833333			0.5		0.0588672
MC340918_1_30	WT	RECURSIVE	1071.44	8132.1	336.3	86.8	9087.9	334.7	89.4	13	24	27	38	42	48	327.8	87.5	0.314286	0.4	0.714286	0.828571	0.0857143	0.114286	0.167591	0.133031
MC340918_1_02	WT	SbC	1540.62	28255.9	118.7	121	2564.1	115.4	121.3	9	15	19	35	37	39	110.1	120.6	0.2	0.333333	0.866667	0.933333	0.133333	0.0666667	0.0907565	0.18708
MC340918_1_15	WT	SbC	1555.74	41043.5	181.9	142.7	14497.2	163.5	125.9	24	32	35	47	52	53	195.1	141.6	0.275862	0.37931	0.793103	0.965517	0.103448	0.172414	0.115856	0.519297
MC340918_1_17	WT	SbC	1238.04	35708.7	126.8	129.4	14895.9	154.1	135.1	10	18	21	34	38	40	128.1	122.8	0.266667	0.366667	0.8	0.933333	0.1	0.133333	0.0630793	0.4176
MC340918_1_20	WT	SbC	298.497	19191.1	321.8	145.5	14883	339.7	160.9	6	12	17	29	33	35	320	152.7	0.206897	0.37931	0.793103	0.931034	0.172414	0.137931	0.0949318	0.309944
MC340918_1_24	WT	SbC	1375.06	41630.8	201	139.1	15743.6	202.7	126.9	7	13	16	26	31	33	176.7	144.8	0.230769	0.346154	0.730769	0.923077	0.115385	0.192308	0.216768	0.445792
MC340918_1_32	WT	SbC	749.435	15429.5	93.6	98.4	12927.6	80.3	93.4	5	9	19	33	36	39	88.6	100.4	0.117647	0.411765	0.823529	0.911765	0.294118	0.0882353	0.0768224	0.169217
MC340918_2_26	WT	M1	1178.44	89920.5	229.7	155.6				15	42	44			47	217.4	162.2	0.84375	0.90625			0.0625		0.082487
MC340918_2_04	WT	M5	1245.27	16501.5	109.6	74.9				7	10	18			34	112.7	72.7	0.111111	0.407407			0.296296		0.0524369
MC340918_2_06	WT	M5	855.287	25519.7	111	125.1				5	8	17			32	123.6	130.3	0.111111	0.444444			0.333333		0.151199
MC340918_2_27	WT	M5	1627.71	32701.5	148.6	155.8				12	18	23			40	141.3	139.3	0.214286	0.392857			0.178571		0.1768
MC340918_2_28	WT	M5	1556.09	55235.7	137.3	160.4				18	22	32			47	116.1	155.8	0.137931	0.482759			0.344828		0.163561
MC340918_2_31	WT	ON-DS	1292.33	51547	176.8	156	2165.7	142.1	90.7	6	15	19	26	29	32	162.9	130	0.346154	0.5	0.769231	0.884615	0.153846	0.115385	0.230105	1.6931
MC340918_2_01	WT	ON-OFF DS	759.482	27957.7	117.9	113	12608.3	139.2	124	9	20	24	28	32	38	129.4	136.3	0.37931	0.517241	0.655172	0.793103	0.137931	0.137931	0.275366	0.248185
MC340918_2_02	WT	ON-OFF DS	1047.66	40833.6	148.3	138	26018.1	139.6	152.2	10	19	22	28	30	36	97.4	146.7	0.346154	0.461538	0.692308	0.769231	0.115385	0.0769231	0.452821	0.467517
MC340918_2_03	WT	ON-OFF DS	1085.76	22470.7	295.5	146.1	21246.4	286.3	106.3	11	20	23	31	33	37	262.5	132.9	0.346154	0.461538	0.769231	0.846154	0.115385	0.0769231	0.420145	0.433917
MC340918_2_05	WT	ON-OFF DS	1504.88	16104.8	151.8	163	42136.8	149.8	133.7	12	21	24	33	35	37	125.9	146.5	0.36	0.48	0.84	0.92	0.12	0.08	0.428802	0.234041
MC340918_2_08	WT	ON-OFF DS	635.66	11811.3	275.1	133.6	21109.3	283.7	128.3	6	15	19	25	30	34	298.6	137.2	0.321429	0.464286	0.678571	0.857143	0.142857	0.178571	0.387633	0.211675
MC340918_2_09	WT	ON-OFF DS	355.062	10766.6	121	138	28317.9	131.2	146.4	10	17	19	28	30	35	112.4	126.4	0.28	0.36	0.72	0.8	0.08	0.08	0.246604	0.28904
MC340918_2_13	WT	ON-OFF DS	1409.14	15647.1	141.2	172.9	42430	153.2	149.3	7	15	19	27	31	35	123.2	197.4	0.285714	0.428571	0.714286	0.857143	0.142857	0.142857	0.430668	0.487669
MC340918_2_17	WT	ON-OFF DS	647.339	7577.8	162.3	128.8	46101.7	157.4	164.7	10	20	23	33	36	40	160.3	155.1	0.333333	0.433333	0.766667	0.866667	0.1	0.1	0.53691	0.0827638
MC340918_2_07	WT	ON/OFFbetta	494.514	9661	66.3	149.2				5	15	23			31	72.7	148.3	0.384615	0.692308			0.307692		0.116516
MC340918_2_18	WT	ON/OFFbetta	402.813	8194.4	89.8	250.1				9	22	30			38	72.6	254.7	0.448276	0.724138			0.275862		0.348527
MC340918_2_19	WT	ON/OFFbetta	467.62	9580.8	214.1	99.4				8	20	28			37	209.7	91.2	0.413793	0.689655			0.275862		0.16847
MC340918_2_22	WT	ON/OFFbetta	718.502	12121.1	84.1	90.4				10	20	31			38	89.4	90.1	0.357143	0.75			0.392857		0.0854406
MC340918_2_10	WT	ONaS	1152.55	30989.4	124.3	146.4				6	14	17			32	136.1	182.5	0.307692	0.423077			0.115385		0.382304
MC340918_2_11	WT	ONaS	1714.05	96495.5	230.4	173.6				29	38	40			53	207.4	150.6	0.375	0.458333			0.0833333		0.185547
MC340918_2_15	WT	ONaS	938	35872.4	139.7	152.8				12	23	26			43	145.4	152.2	0.354839	0.451613			0.0967742		0.0536231
MC340918_2_20	WT	ONaS	1638.13	39370.4	122.7	204.8				21	29	32			48	103.6	190.6	0.296296	0.407407			0.111111		0.21255
MC340918_2_24	WT	RECURSIVE	1569.42	22195.5	111.9	101	17068.9	121.6	100.2	1	4	12	21	27	28	126.4	90.3	0.111111	0.407407	0.740741	0.962963	0.296296	0.222222	0.214339	0.149226
MC340918_2_29	WT	RECURSIVE	322.59	8862	97.1	95.2	9750.8	96.8	89.8	6	18	21	26	28	37	66.9	91.8	0.387097	0.483871	0.645161	0.709677	0.0967742	0.0645161	0.572059	0.537756
MC340918_2_32	WT	RECURSIVE	1302.17	20245.4	110	99.9	14160.9	89	111.5	3	11	15	25	27	33	91.4	109.9	0.266667	0.4	0.733333	0.8	0.133333	0.0666667	0.262996	0.0429518
MC340918_2_16	WT	SbC	812.643	20553	104.7	122	6196.7	107	160.3	5	12	17	32	36	38	104.1	129	0.212121	0.363636	0.818182	0.939394	0.151515	0.121212	0.086839	0.707595
MC340918_2_21	WT	SbC	1339.33	36710.2	156.5	166.3	8239.5	148.8	174.6	8	19	22	35	37	39	138.6	155.8	0.354839	0.451613	0.870968	0.935484	0.0967742	0.0645161	0.191928	0.417542
MC340918_2_23	WT	SbC	1204.49	23399.2	181.4	165.2	39351.1	191.4	158	9	19	23	34	37	39	157.4	153.2	0.333333	0.466667	0.833333	0.933333	0.133333	0.1	0.310835	0.306726
MC340918_2_30	WT	SbC	1192.27	23051.1	141.6	102.8	17914.8	134.6	94.2	5	11	21	27	32	34	115.9	109	0.206897	0.551724	0.758621	0.931034	0.344828	0.172414	0.308557	0.315727
Morphological Parameters for all cells included in the analysis presented in figure6 and 7
Thick blcak lines delimit individual retinas.
Cell name parameter consists of Mousenumber_retina(1 or 2)_cellnumberwithinretina
E.g. MC340911_2_31 is cell 31 from retina 2 of mouse MC340911

## Sheet: RetxRosa26xBrn3a_Het_E15
Cell_Name	genotype	celltype	OD Distance	Area1 (GCL)	Center_X	Center_Y	Area2	Center_X	Center_Y	RGC	InIn	InOut	OutIn	OutOut	INL	CellBody_X	CellBod_Y	INID	INOD	OUTID	OUTOD	IN_Thick	OUT_Thick	IN_Excentr	OUT_Excentr
MC340681_1_31	HET	M5	361.039	53102	171.3	176.7				6	10	18			34	173.2	178.3	0.142857	0.428571			0.285714		0.0191008
MC340681_1_35	HET	ON-OFF DS	297.855	25030.2	127.2	161.9	18465.3	118.4	163	9	18	21	30	32	37	139.3	159.3	0.321429	0.428571	0.75	0.821429	0.107143	0.0714286	0.138618	0.27678
MC340681_1_19	HET	ON/OFFbetta	613.487	15287.5	138.2	109.7				3	18	26			34	163.5	109.3	0.483871	0.741935			0.258065		0.362636
MC340681_1_32	HET	ON/OFFbetta	302.782	10391	67.2	138.8				1	13	22			36	58.7	137.1	0.342857	0.6			0.257143		0.150686
MC340681_1_04	HET	ONaS	1271.2	66050.9	161.5	169.1				8	15	18			35	170.6	181.6	0.259259	0.37037			0.111111		0.106605
MC340681_2_23	HET	M5	476.967	20250.4	115.6	100.9				4	9	18			32	130.3	93.8	0.178571	0.5			0.321429		0.203281
MC340681_2_24	HET	M5	475.546	21527.9	145.1	237.6				18	25	31			45	141.6	256.1	0.259259	0.481481			0.222222		0.22739
MC340681_2_21	HET	ON-DS	242.316	34767.7	143.4	122.6	4122.6	114	96.8	4	10	12	18	20	23	138	142.9	0.315789	0.421053	0.736842	0.842105	0.105263	0.105263	0.199627	1.43436
MC340681_2_13	HET	ON-OFF DS	482.195	37139.5	162	166.5	30936.6	193.8	163	6	19	22	31	33	36	154.5	175.8	0.433333	0.533333	0.833333	0.9	0.1	0.0666667	0.109855	0.416404
MC340681_2_17	HET	ON-OFF DS	555.996	21610.2	140.7	114.2	12337.4	126.6	116.7	9	24	26	36	38	40	130.3	115.5	0.483871	0.548387	0.870968	0.935484	0.0645161	0.0645161	0.126338	0.0620544
MC340681_2_18	HET	ON-OFF DS	397.306	23976.7	134.6	191.6	21845.6	135.7	183.6	5	17	20	33	35	37	117.1	225.1	0.375	0.46875	0.875	0.9375	0.09375	0.0625	0.432524	0.545231
MC340681_2_28	HET	ON-OFF DS	1436.02	46359.1	205.9	182.3	26281.3	211.2	144.7	16	26	28	39	40	43	226.7	160.9	0.37037	0.444444	0.851852	0.888889	0.0740741	0.037037	0.245606	0.245071
MC340681_2_30	HET	ON-OFF DS	1397.63	23467.9	184.4	178.5	50846.8	181.7	177.5	10	17	20	27	29	33	162.2	193.5	0.304348	0.434783	0.73913	0.826087	0.130435	0.0869565	0.309914	0.19822
MC340681_2_14	HET	ON/OFFbetta	940.193	13906.1	73.5	191.5				11	23	29			35	77.4	192.2	0.5	0.75			0.25		0.0595404
MC340681_2_02	HET	SbC	1339.87	38715.7	198	177.9	20679.3	200.4	166.3	13	23	25	34	36	39	187.1	182.5	0.384615	0.461538	0.807692	0.884615	0.0769231	0.0769231	0.106546	0.258281
MC340681_2_19	HET	SbC	319.217	17544.3	166.9	93.9	15504.3	164.9	96.7	9	18	22	33	37	40	158.3	115.8	0.290323	0.419355	0.774194	0.903226	0.129032	0.129032	0.314763	0.287585
MC340683_1_35	HET	BigBISTR	1500.53	54853.8	147.3	169.3	28089.6	170.2	205.4	9	15	17	21	23	27	127.4	186.4	0.333333	0.444444	0.666667	0.777778	0.111111	0.111111	0.198513	0.495103
MC340683_1_03	HET	M5	1611.11	31107.7	163.3	131.4				7	11	20			31	173.5	125.8	0.166667	0.541667			0.375		0.116907
MC340683_1_05	HET	M5	1262.33	41357.8	153	118.9				6	10	16			27	155.4	130.6	0.190476	0.47619			0.285714		0.104069
MC340683_1_12	HET	M5	846.399	26192.7	106.8	187.4				4	6	15			25	119.3	183.2	0.0952381	0.52381			0.428571		0.144382
MC340683_1_43	HET	M5	1050.85	20009.2	243.8	217.5				6	9	17			30	250.6	221.6	0.125	0.458333			0.333333		0.0994701
MC340683_1_46	HET	M5	899.185	27694.7	251.1	218.6				7	10	14			25	254.1	205.1	0.166667	0.388889			0.222222		0.147254
MC340683_1_10	HET	ON-OFF DS	1095.25	26455.7	130.1	160.4	46862.6	133.1	154.2	3	12	14	22	25	28	128.4	153.5	0.36	0.44	0.76	0.88	0.08	0.12	0.0774196	0.0388968
MC340683_1_14	HET	ON-OFF DS	368.64	21339.9	133.3	127.7	35523	155.2	130.6	6	11	13	19	21	25	148	137.4	0.263158	0.368421	0.684211	0.789474	0.105263	0.105263	0.213637	0.0931108
MC340683_1_15	HET	ON-OFF DS	516.509	48205.4	157.8	140	16965.5	134.1	144.1	3	13	15	20	22	27	127.1	160.3	0.416667	0.5	0.708333	0.791667	0.0833333	0.0833333	0.297043	0.240087
MC340683_1_24	HET	ON-OFF DS	982.367	30213.6	172.1	140.9	22235.2	169.3	156.9	5	12	14	20	22	25	138.4	145.1	0.35	0.45	0.75	0.85	0.1	0.1	0.346211	0.393064
MC340683_1_26	HET	ON-OFF DS	1113.19	25281.6	177.9	119.8	34246.8	168.6	122.1	4	10	13	23	25	29	144.5	110.6	0.24	0.36	0.76	0.84	0.12	0.08	0.386091	0.255692
MC340683_1_28	HET	ON-OFF DS	574.653	38248	177.7	161.7	31568.4	178.6	170	5	12	15	22	23	26	163.2	168	0.333333	0.47619	0.809524	0.857143	0.142857	0.047619	0.143245	0.154879
MC340683_1_31	HET	ON-OFF DS	1301.79	15937.8	143	118.6	35342.8	147.6	127	5	12	15	26	28	30	97.1	120.6	0.28	0.4	0.84	0.92	0.12	0.08	0.644875	0.479806
MC340683_1_38	HET	ON-OFF DS	931.379	12179.3	117.4	121.3	25628.7	111.9	117.9	5	13	15	22	24	26	126.7	119.3	0.380952	0.47619	0.809524	0.904762	0.0952381	0.0952381	0.15274	0.16455
MC340683_1_42	HET	ON-OFF DS	884.651	12207.3	108.6	137.3	28987.8	106.6	148.2	8	15	17	25	27	31	109.3	135.8	0.304348	0.391304	0.73913	0.826087	0.0869565	0.0869565	0.0265479	0.13208
MC340683_1_44	HET	ON-OFF DS	729.293	14238.7	124.7	106.5	21002.5	106.3	114.6	7	17	19	22	24	28	90	110.3	0.47619	0.571429	0.714286	0.809524	0.0952381	0.0952381	0.518379	0.206123
MC340683_1_36	HET	ON/OFFbetta	1399.53	16284.6	105.7	104				4	8	15			19	110	98.4	0.266667	0.733333			0.466667		0.0980413
MC340683_1_45	HET	ON/OFFbetta	895.473	10788.8	197	242.3				10	17	26			35	191.2	252.5	0.28	0.64			0.36		0.200177
MC340683_1_23	HET	ONaS	1273.28	78054.3	205.8	155.7				8	15	18			38	219.3	152.2	0.233333	0.333333			0.1		0.0884558
MC340683_1_33	HET	ONaS	1552.75	51659.2	176.9	140.4				5	10	12			25	216.1	171.6	0.25	0.35			0.1		0.390602
MC340683_1_48	HET	ONaS	1510.52	55385	159.7	150				5	12	15			26	157.4	172.5	0.333333	0.47619			0.142857		0.170298
MC340683_1_34	HET	Onspiny	1758.54	26077.4	125.8	135.9				13	22	27			37	159.3	93.2	0.375	0.583333			0.208333		0.595546
MC340683_2_04	HET	ON-OFF DS	2021.66	18312	163.7	142.8	43433.8	157.1	131.7	4	14	17	24	27	30	146.1	127.4	0.384615	0.5	0.769231	0.884615	0.115385	0.115385	0.306238	0.100421
MC340683_2_18	HET	ONaS	2040.34	50509.1	138.6	170				2	9	11			25	136.7	160.6	0.304348	0.391304	-0.0869565	-0.0869565	0.0869565	0	0.0756142
MC340684_1_02	HET	ON/OFFbetta	1033.79	15455.4	166.5	98.2				4	12	22			29	176.7	96.8	0.32	0.72			0.4		0.14675
MC340684_1_12	HET	ON/OFFbetta	626.46	18305.6	118.9	117.4				4	13	23			33	98.7	106.1	0.310345	0.655172			0.344828		0.303142
MC340684_1_19	HET	ON/OFFbetta	1111.85	17205.1	131.8	100.9				6	11	18			22	99.7	104.8	0.3125	0.75			0.4375		0.436841
MC340684_1_10	HET	ONaS	902.929	70836.9	176.8	175.7				5	13	15			29	173.5	166.7	0.333333	0.416667			0.0833333		0.0638218
MC340684_1_31	HET	ONaS	1971.36	95071.8	223	138.5				4	8	10			22	165.4	178	0.222222	0.333333			0.111111		0.401384
MC340684_1_35	HET	ONaS	1783.58	80808.4	242.4	167.8				4	8	11			22	234.8	175.1	0.222222	0.388889			0.166667		0.0656895
MC340684_2_05	HET	BigBISTR	1039.87	59136.2	168	155.4	27761.5	162.5	208	5	14	16	23	25	28	178.7	195.8	0.391304	0.478261	0.782609	0.869565	0.0869565	0.0869565	0.304538	0.215681
MC340684_2_08	HET	M5	710.815	32952	134.7	132.2				5	11	17			30	134.5	113.2	0.24	0.48			0.24		0.185482
MC340684_2_15	HET	M5	1392.03	29480.8	118.5	121.8				9	14	19			29	122.9	127.4	0.25	0.5			0.25		0.0734996
MC340684_2_16	HET	M5	1216.68	39635.3	154.2	142.7				7	12	20			30	145.8	152.5	0.217391	0.565217			0.347826		0.114884
MC340684_2_20	HET	M5	1042.53	27463.4	135.9	122.8				9	14	21			37	119	140.9	0.178571	0.428571			0.25		0.264786
MC340684_2_30	HET	M5	369.53	22568.6	133.5	138.3				11	16	25			39	137.7	141.3	0.178571	0.5			0.321429		0.0608807
MC340684_2_06	HET	ON-DS	1054.93	60185.1	186.8	169.3	10469.5	185.8	202	5	9	11	25	26	27	195.8	156.7	0.181818	0.272727	0.909091	0.954545	0.0909091	0.0454545	0.111843	0.8034
MC340684_2_10	HET	ON-OFF DS	653.013	16641.1	151.1	152.2	35407.1	137.6	136.7	4	10	12	21	22	24	116.4	121.6	0.3	0.4	0.85	0.9	0.1	0.05	0.635516	0.245108
MC340684_2_17	HET	ON-OFF DS	1045.28	18535.4	136	143.2	45581.9	145	139.4	5	13	15	24	26	30	153.8	132.9	0.32	0.4	0.76	0.84	0.08	0.08	0.267669	0.0908024
MC340684_2_22	HET	ON-OFF DS	763.806	42065.1	152.1	138	30321.5	155.4	158.9	4	14	16	26	27	30	153.8	156.1	0.384615	0.461538	0.846154	0.884615	0.0769231	0.0384615	0.157069	0.0328175
MC340684_2_25	HET	ON-OFF DS	931.893	36650.2	204.1	131.5	31207.6	209.5	122.8	6	15	17	28	30	33	197	117.7	0.333333	0.407407	0.814815	0.888889	0.0740741	0.0740741	0.143648	0.135419
MC340684_2_31	HET	ON-OFF DS	228.985	29471.4	144.6	129.4	17797	158.9	149.5	7	15	17	24	27	30	143.5	137.1	0.347826	0.434783	0.73913	0.869565	0.0869565	0.130435	0.0802864	0.262625
MC340684_2_03	HET	ON/OFFbetta	1585.09	12430.2	95.4	93.1				14	28	38			44	80.6	127.7	0.466667	0.8			0.333333		0.59812
MC340684_2_04	HET	ONaS	1252.74	71262.2	222.6	175.1				6	13	16			33	218.3	196.1	0.259259	0.37037			0.111111		0.14229
MC340684_2_09	HET	ONaS	464.851	74261.9	217.8	173.8				11	17	19			33	220.6	148.7	0.272727	0.363636			0.0909091		0.164226
MC340902_1_02	HET	M5	536.323	47939	151	176.3				14	16	25			41	167.1	175.1	0.0740741	0.407407			0.333333		0.130662
MC340902_1_03	HET	M5	236.122	27917.7	110.4	136.1				3	10	21			33	120.2	125.6	0.233333	0.6			0.366667		0.152323
MC340902_1_08	HET	M5	361.219	25042.3	139.7	104.2				5	8	16			27	154.4	67.7	0.136364	0.5			0.363636		0.440617
MC340902_1_07	HET	ON-DS	546.167	35685.5	249.4	157.5	811.1	300.2	138.4	8	15	17	28	31	33	252.5	156.7	0.28	0.36	0.8	0.92	0.08	0.12	0.0300318	3.1788
MC340902_1_01	HET	ON-OFF DS	602.503	26283.1	151.8	124.4	14826.4	115.6	124.4	15	26	28	35	37	40	170.9	82.6	0.44	0.52	0.8	0.88	0.08	0.08	0.502318	1.00881
MC340902_1_04	HET	ON-OFF DS	484.126	13037.4	83.9	125.6	19086.5	90.8	105	5	16	19	24	26	31	111.4	107.9	0.423077	0.538462	0.730769	0.807692	0.115385	0.0769231	0.507537	0.266827
MC340902_1_05	HET	ON-OFF DS	1196.6	9934.2	109.2	118.5	25743.8	117.4	116.4	11	20	22	29	30	35	100.2	143	0.375	0.458333	0.75	0.791667	0.0833333	0.0416667	0.464036	0.349837
MC340902_1_06	HET	ON-OFF DS	376.528	14864.3	92.4	93.6	12974.8	100.1	88.2	8	16	18	23	25	29	81.9	98.8	0.380952	0.47619	0.714286	0.809524	0.0952381	0.0952381	0.170299	0.32765
MC340902_1_09	HET	ON-OFF DS	232.707	17327.5	138	106.5	30128.7	141.1	111	10	18	21	26	28	33	149	84.7	0.347826	0.478261	0.695652	0.782609	0.130435	0.0869565	0.328706	0.280343
MC340902_1_11	HET	ON-OFF DS	419.64	31463.1	148.1	104.6	19114.6	166.1	131.5	7	16	19	27	29	33	161.2	111.4	0.346154	0.461538	0.769231	0.846154	0.115385	0.0769231	0.147449	0.265164
MC340902_2_02	HET	M5	368.506	30629.8	124.1	110				4	6	13			28	123.2	123.4	0.0833333	0.375			0.291667		0.13598
MC340902_2_10	HET	M5	270.045	22513.9	114.4	117.5				7	11	18			28	117	118.5	0.190476	0.52381			0.333333		0.0328981
MC340902_2_04	HET	ON-OFF DS	1091.2	14951.8	132.5	247.8	24750.3	116.8	230.6	5	13	16	21	23	25	85	248.4	0.4	0.55	0.8	0.9	0.15	0.1	0.688409	0.410475
MC340902_2_05	HET	ON-OFF DS	1114.1	6531.2	184.3	96.3	32439	168.2	107.8	6	12	16	21	23	26	176.8	124.6	0.3	0.5	0.75	0.85	0.2	0.1	0.64194	0.185686
MC340902_2_06	HET	ON-OFF DS	1214.92	27158.3	134.6	103.5	12926.6	139.7	107.2	8	16	19	23	26	29	106.4	118.9	0.380952	0.52381	0.714286	0.857143	0.142857	0.142857	0.345492	0.550102
MC340902_2_08	HET	ON-OFF DS	438.83	35648.9	179	105.5	20172.7	174	114.1	7	13	16	23	25	27	186.2	163.8	0.3	0.45	0.8	0.9	0.15	0.1	0.551312	0.638476
MC340902_2_09	HET	ON-OFF DS	846.16	22334.9	116.7	112.1	23537.6	116.3	108.8	6	12	15	22	25	27	130.9	112.9	0.285714	0.428571	0.761905	0.904762	0.142857	0.142857	0.168636	0.175154
MC340902_2_11	HET	ON-OFF DS	564.809	21754.9	139.5	96.9	22305	110	84.2	5	11	14	22	24	27	132	99.1	0.272727	0.409091	0.772727	0.863636	0.136364	0.0909091	0.0939012	0.31526
MC340902_2_01	HET	SbC	1112.18	30500.6	165.3	102.4	14870	166.3	103	2	15	18	23	27	28	157.6	110.9	0.5	0.615385	0.807692	0.961538	0.115385	0.153846	0.11637	0.170768
MC340902_2_03	HET	SbC	751.807	25272.8	128.6	132.4	20572.7	118.5	135.7	5	13	15	23	25	27	114	170.1	0.363636	0.454545	0.818182	0.909091	0.0909091	0.0909091	0.450634	0.42861
MC340902_2_07	HET	SbC	587.277	25930.1	121.9	128.8	10981.9	96.1	123.6	7	16	18	22	25	26	118	141.7	0.473684	0.578947	0.789474	0.947368	0.105263	0.157895	0.148301	0.480421
MC340916_1_03	HET	M5	1161.03	32785.7	153.6	122.8				9	16	23			39	137.2	98.3	0.233333	0.466667			0.233333		0.288526
MC340916_1_11	HET	M5	949.371	22546.3	114.9	106.6				10	19	28			45	91.8	111.4	0.257143	0.514286			0.257143		0.278431
MC340916_1_13	HET	M5	434.569	30035.4	137.3	124.3				11	13	23			44	149.4	119.1	0.0606061	0.363636			0.30303		0.134659
MC340916_1_18	HET	ON-DS	1344.45	45786.7	170.3	183.3	14685.3	165	210.3	15	25	26	39	41	45	160	192.2	0.333333	0.366667	0.8	0.866667	0.0333333	0.0666667	0.112728	0.274581
MC340916_1_01	HET	ON-OFF DS	436.111	29368.7	109.2	119.8	19892.3	102.1	118.7	13	24	27	37	40	43	88.8	119.4	0.366667	0.466667	0.8	0.9	0.1	0.1	0.210977	0.16733
MC340916_1_04	HET	ON-OFF DS	612.839	35740.7	131.1	176.8	24400	132.4	154.5	24	34	36	46	50	52	113.1	166.3	0.357143	0.428571	0.785714	0.928571	0.0714286	0.142857	0.195323	0.25662
MC340916_1_06	HET	ON-OFF DS	1243.76	34790.8	133.4	171.3	43094.3	150.3	171.6	11	18	21	32	34	39	149.6	135.1	0.25	0.357143	0.75	0.821429	0.107143	0.0714286	0.376774	0.311622
MC340916_1_09	HET	ON-OFF DS	1107.17	22165.6	119	120	19853.9	114.1	112.6	17	28	30	39	41	46	122.3	107.5	0.37931	0.448276	0.758621	0.827586	0.0689655	0.0689655	0.153874	0.121441
MC340916_1_10	HET	ON-OFF DS	779.177	17125.8	134.3	122.5	21946.4	126.9	118.7	9	21	24	33	36	39	114.8	134.4	0.4	0.5	0.8	0.9	0.1	0.1	0.309326	0.237096
MC340916_1_19	HET	ON-OFF DS	806.512	12660.5	144.3	89.1	26321.5	134.2	89.7	4	14	16	29	31	36	135.8	85.1	0.3125	0.375	0.78125	0.84375	0.0625	0.0625	0.147944	0.0531945
MC340916_1_16	HET	ON/OFFbetta	877.606	13406.9	117.7	83.2				8	18	28			39	126.9	75.7	0.322581	0.645161			0.322581		0.181652
MC340916_1_08	HET	ONaS	1436.35	47811.6	157.8	151.8				15	24	26			43	181.2	122.5	0.321429	0.392857			0.0714286		0.303878
MC340916_1_22	HET	RECURSIVE	891.604	18914.6	333.6	62.7	18115.7	326.2	67.3	19	30	33	41	44	51	312.8	53.5	0.34375	0.4375	0.6875	0.78125	0.09375	0.09375	0.293041	0.253243
MC340916_1_05	HET	SbC	738.994	29154.5	120.5	133.1	5597	114.1	143.1	6	11	14	36	38	40	140.4	138.7	0.147059	0.235294	0.882353	0.941176	0.0882353	0.0588235	0.214543	0.631593
MC340916_1_14	HET	SbC	1089.13	27939.8	107.6	131.7	18944.6	95.4	140.6	5	13	18	31	35	37	114.7	134.5	0.25	0.40625	0.8125	0.9375	0.15625	0.125	0.0809098	0.260588
MC340916_1_21	HET	SbC	1070.07	33071.6	141.7	213.6	26927.9	142.9	205.4	16	26	29	43	45	47	140.3	223.8	0.322581	0.419355	0.870968	0.935484	0.0967742	0.0645161	0.100321	0.200666
MC340916_1_23	HET	SbC	1159.91	29903.9	294.7	141	20859.5	289.2	138	14	24	26	39	41	44	291.6	167.3	0.333333	0.4	0.833333	0.9	0.0666667	0.0666667	0.271364	0.360689
MC340916_2_02	HET	M5	1460.83	37012.7	121.3	134.1				3	10	18			34	127.1	172.9	0.225806	0.483871			0.258065		0.361343
MC340916_2_07	HET	M5	1337.29	55419.1	175.3	136				9	13	23			38	193.1	130.2	0.137931	0.482759			0.344828		0.140918
MC340916_2_01	HET	ON-OFF DS	1689.41	15606.7	107.8	86	24894.7	143.4	99.5	7	16	19	30	32	35	98.3	119.3	0.321429	0.428571	0.821429	0.892857	0.107143	0.0714286	0.491184	0.553173
MC340916_2_03	HET	ON-OFF DS	1425.4	30383.3	142.4	193.7	42578.8	155.1	212.3	4	13	15	24	27	30	132.2	186.9	0.346154	0.423077	0.769231	0.884615	0.0769231	0.115385	0.124623	0.293685
MC340916_2_04	HET	ON-OFF DS	1248.9	53937.8	286.9	123.3	41852.8	275.6	138	11	24	26	36	38	44	259.9	90.9	0.393939	0.454545	0.757576	0.818182	0.0606061	0.0606061	0.321793	0.430033
MC340916_2_09	HET	ON-OFF DS	1064.17	15515.2	130.3	166	32068.2	131.1	154.9	6	16	19	30	33	39	122.1	164	0.30303	0.393939	0.727273	0.818182	0.0909091	0.0909091	0.120074	0.126648
MC340916_2_13	HET	ON-OFF DS	1200.96	23863.3	156.8	177.4	31358.5	174.7	140.8	36	48	51	62	64	71	165.8	132.5	0.342857	0.428571	0.742857	0.8	0.0857143	0.0571429	0.525291	0.121777
MC340916_2_18	HET	ON-OFF DS	919.759	18769.4	161.1	150.5	35702	176.7	141.7	11	22	25	33	37	45	139.4	130.9	0.323529	0.411765	0.647059	0.764706	0.0882353	0.117647	0.378212	0.364174
MC340916_2_19	HET	ON-OFF DS	1017.25	42685.1	128.2	153.4	13352.6	113.6	164.5	5	18	21	28	30	37	104.8	138.2	0.40625	0.5	0.71875	0.78125	0.09375	0.0625	0.239323	0.425287
MC340916_2_23	HET	ON-OFF DS	2237.23	19750	160	117.5	42305.4	173.2	117.6	12	20	23	33	36	41	166.8	138.5	0.275862	0.37931	0.724138	0.827586	0.103448	0.103448	0.278325	0.188311
MC340916_2_21	HET	ON/OFFbetta	1565.31	10391.6	95.4	97.7				5	17	28			32	121	117.8	0.444444	0.851852			0.407407		0.56578
MC340916_2_26	HET	ON/OFFbetta	2163.28	10712.9	96.8	73.6				1	14	34			44	111.4	75.3	0.302326	0.767442			0.465116		0.251645
MC340916_2_17	HET	ONaS	276.845	35100.5	129.3	142.9				45	55	58			77	156.2	152.7	0.3125	0.40625			0.09375		0.270784
MC340916_2_20	HET	ONaS	1462.48	42630.6	156.4	137.8				7	13	15			31	127.4	124.5	0.25	0.333333			0.0833333		0.273813
MC340916_2_05	HET	SbC	1006.1	41771	144.5	137.6	8099.8	87.3	114.8	9	20	23	35	37	41	150.7	115.7	0.34375	0.4375	0.8125	0.875	0.09375	0.0625	0.197339	1.24842
MC340916_2_06	HET	SbC	1237.44	48546.3	169.9	127.2	15383	167.3	114.8	8	20	22	29	33	36	194.8	108.3	0.428571	0.5	0.75	0.892857	0.0714286	0.142857	0.25141	0.403721
MC340916_2_08	HET	SbC	1278.31	22958.2	119.6	105.4	11668.6	117.8	117.3	5	14	25	32	36	37	124.3	98.5	0.28125	0.625	0.84375	0.96875	0.34375	0.125	0.0976365	0.326312
MC340916_2_11	HET	SbC	1143.8	35739.1	125.2	212.3	9160.9	142.1	231.1	46	57	59	71	74	76	132.5	220.6	0.366667	0.433333	0.833333	0.933333	0.0666667	0.1	0.103608	0.263398
MC340916_2_15	HET	SbC	677.21	30040.4	113.5	131.8	11420.3	93	118.6	9	24	26	37	39	43	112.4	101.8	0.441176	0.5	0.823529	0.882353	0.0588235	0.0588235	0.30692	0.425537
MC340920_1_12	HET	BigBISTR	639.362	44064.8	251.1	123.8	28896.1	246.5	153.6	8	19	22	32	34	36	283.2	136.1	0.392857	0.5	0.857143	0.928571	0.107143	0.0714286	0.290183	0.423838
MC340920_1_21	HET	BigBISTR	858.024	46733.2	158.1	149.5	44698.2	189.4	167.2	8	17	19	27	29	32	138.7	183.2	0.375	0.458333	0.791667	0.875	0.0833333	0.0833333	0.318739	0.445598
MC340920_1_26	HET	M5	1572.3	32642	131.4	138.4				9	14	21			35	134.2	147.1	0.192308	0.461538			0.269231		0.0896391
MC340920_1_17	HET	ON-DS	1593.21	63978.2	161.6	174	2874.9	73.9	179.1	8	15	17	27	29	31	149.3	191.9	0.304348	0.391304	0.826087	0.913043	0.0869565	0.0869565	0.152153	2.52752
MC340920_1_07	HET	ON-OFF DS	513.981	21682.9	120.9	108.9	17661.5	137.5	129.9	7	15	19	23	26	31	120	128.8	0.333333	0.5	0.666667	0.791667	0.166667	0.125	0.239719	0.2338
MC340920_1_08	HET	ON-OFF DS	299.202	30012.8	147.1	113.6	25153.2	159.7	129.8	8	17	20	31	34	35	156.3	108.8	0.333333	0.444444	0.851852	0.962963	0.111111	0.111111	0.10614	0.237687
MC340920_1_11	HET	ON-OFF DS	799.113	35691.2	148.3	210.9	21368.3	174	244.3	8	16	19	30	33	35	141.6	256.4	0.296296	0.407407	0.814815	0.925926	0.111111	0.111111	0.431374	0.419253
MC340920_1_24	HET	ON-OFF DS	817.298	9310.8	160.6	110.4	36049.4	150.5	116.1	7	16	20	27	29	31	157.4	91.4	0.375	0.541667	0.833333	0.916667	0.166667	0.0833333	0.353833	0.239348
MC340920_1_03	HET	ON/OFFbetta	1162.66	13993.1	97.8	95.7				8	17	25			33	87.5	82.8	0.36	0.68			0.32		0.247281
MC340920_1_09	HET	ON/OFFbetta	532.165	8536.9	160.4	274.3				9	21	32			38	151.4	274.4	0.413793	0.793103			0.37931		0.172617
MC340920_1_14	HET	ON/OFFbetta	450.261	12590.3	173.9	102.9				6	16	22			29	169.4	113.5	0.434783	0.695652			0.26087		0.181859
MC340920_1_15	HET	ON/OFFbetta	642.059	12389.5	134.6	255.6				8	22	31			36	119.5	266.9	0.5	0.821429			0.321429		0.300248
MC340920_1_19	HET	ON/OFFbetta	1338.65	15632.5	109.9	85.2				3	12	23			27	107.7	74.5	0.375	0.833333			0.458333		0.154819
MC340920_1_10	HET	ONaS	422.21	72476.1	218.9	155.9				12	17	19			39	238.7	138.7	0.185185	0.259259			0.0740741		0.172633
MC340920_1_20	HET	ONaS	1112.85	52952.4	165.9	173.6				7	14	17			31	195.8	179.3	0.291667	0.416667			0.125		0.234393
MC340920_1_25	HET	Onspiny	1500.05	23127.6	138.9	114.5				9	21	26			34	146.4	103.8	0.48	0.68			0.2		0.152253
MC340920_1_02	HET	RECURSIVE	523.709	21071.3	123	140.1	33706.7	132.7	120.5	5	12	16	27	30	33	122.3	115	0.25	0.392857	0.785714	0.892857	0.142857	0.107143	0.306522	0.113551
MC340920_1_01	HET	SbC	200.68	24712.5	104.9	116.8	7796.2	93	134.2	11	18	21	26	29	31	122.5	132.4	0.35	0.5	0.75	0.9	0.15	0.15	0.265104	0.593133
MC340920_1_05	HET	SbC	1116.52	24484.4	119.9	131.1	19148.5	119.4	112.3	9	18	27	34	37	38	118	92.2	0.310345	0.62069	0.862069	0.965517	0.310345	0.103448	0.441049	0.258015
MC340920_1_13	HET	SbC	641.296	29374.5	100.9	121.7	19163.8	110.2	134.1	6	16	20	25	28	32	132.9	134.5	0.384615	0.538462	0.730769	0.846154	0.153846	0.115385	0.356335	0.290615
MC340920_1_18	HET	SbC	1461.61	25632.5	134.6	108.4	9532.2	143	107.3	5	9	18	30	32	34	154.2	119.3	0.137931	0.448276	0.862069	0.931034	0.310345	0.0689655	0.248222	0.29792
MC340920_1_22	HET	SbC	662.373	36567.3	133.6	131.3	18036.3	145.5	150.4	9	16	20	29	31	34	127.7	135.1	0.28	0.44	0.8	0.88	0.16	0.08	0.0650312	0.309699
MC340920_1_23	HET	SbC	747.992	25041.6	139.5	120.1	11061.4	162.3	90.2	7	17	20	24	27	30	137.2	88.6	0.434783	0.565217	0.73913	0.869565	0.130435	0.130435	0.353671	0.423754
MC340920_2_11	HET	M5	519.89	23192.5	116.5	123.3				7	11	21			34	110.7	115.2	0.148148	0.518519			0.37037		0.115919
MC340920_2_18	HET	M5	1006.1	21262.2	98.8	114.2				9	16	25			39	110.3	109	0.233333	0.533333			0.3		0.153375
MC340920_2_20	HET	M5	1417.55	32122.9	118.5	128				6	12	20			33	131.3	145.1	0.222222	0.518519			0.296296		0.211183
MC340920_2_24	HET	M5	985.79	49817.1	181.1	188.8				7	11	18			34	190.9	188.7	0.148148	0.407407			0.259259		0.077808
MC340920_2_29	HET	M5	944.511	19651.9	123.2	106.4				9	14	22			38	136.1	108.8	0.172414	0.448276			0.275862		0.16586
MC340920_2_21	HET	Melanopsin	1691.23	40209.5	181.3	182.7	19915.1	147.4	162.8	10	12	17	32	34	36	156.1	174.5	0.0769231	0.269231	0.846154	0.923077	0.192308	0.0769231	0.234183	0.183077
MC340920_2_34	HET	ON-DS	1260.14	59943.1	203.3	178.9	3258.4	272.7	153.9	15	24	27	41	43	44	198.7	192.5	0.310345	0.413793	0.896552	0.965517	0.103448	0.0689655	0.10391	2.59091
MC340920_2_03	HET	ON-OFF DS	1354.85	6682.8	146.8	104.5	36434.8	142.7	107.8	9	21	22	28	30	34	148.7	95.8	0.48	0.52	0.76	0.84	0.04	0.08	0.193029	0.12455
MC340920_2_07	HET	ON-OFF DS	388.73	20718.7	137.9	157.3	30794.6	131.6	142.7	8	17	21	28	30	32	131.6	149.6	0.375	0.541667	0.833333	0.916667	0.166667	0.0833333	0.122478	0.0696749
MC340920_2_08	HET	ON-OFF DS	551.087	27510.8	127.9	133.2	24947.9	151.9	98.7	10	20	23	32	35	37	171.6	94.8	0.37037	0.481481	0.814815	0.925926	0.111111	0.111111	0.621505	0.2253
MC340920_2_09	HET	ON-OFF DS	453.495	12785.3	269.1	215.5	26745.8	276.5	211.1	10	20	23	30	33	36	264.4	207.9	0.384615	0.5	0.769231	0.884615	0.115385	0.115385	0.140038	0.135613
MC340920_2_10	HET	ON-OFF DS	541.23	4992	103.8	160.1	41766.9	121.3	166.4	9	19	22	27	29	31	115.8	168.8	0.454545	0.590909	0.818182	0.909091	0.136364	0.0909091	0.371734	0.0520308
MC340920_2_12	HET	ON-OFF DS	1143.1	30540.8	143.7	135.6	17923.9	154.8	130.2	10	17	20	30	33	35	192.1	124.5	0.28	0.4	0.8	0.92	0.12	0.12	0.503502	0.499425
MC340920_2_13	HET	ON-OFF DS	1103.64	20410.5	175.8	138.9	48212.5	184.3	128.4	8	18	21	26	28	33	171.4	157.8	0.4	0.52	0.72	0.8	0.12	0.08	0.240692	0.259099
MC340920_2_14	HET	ON-OFF DS	380.133	31370.3	129.1	173	27585	137.2	171.6	7	17	21	30	33	34	160.3	165	0.37037	0.518519	0.851852	0.962963	0.148148	0.111111	0.322246	0.256319
MC340920_2_23	HET	ON-OFF DS	1218.87	15216.7	112.7	155.4	35611.7	148.3	148.1	6	15	18	28	31	33	137.7	156.4	0.333333	0.444444	0.814815	0.925926	0.111111	0.111111	0.359411	0.126418
MC340920_2_27	HET	ON-OFF DS	344.876	16945.8	109.8	137	30472.4	113.9	128	7	17	19	28	30	35	104.2	136.2	0.357143	0.428571	0.75	0.821429	0.0714286	0.0714286	0.0770032	0.128934
MC340920_2_28	HET	ON-OFF DS	563.936	18566.2	119.8	123	26748.3	121.3	127.5	10	20	23	31	34	38	120.3	129.6	0.357143	0.464286	0.75	0.857143	0.107143	0.107143	0.0860776	0.0252009
MC340920_2_15	HET	ON/OFFbetta	524.72	9705.8	72.8	107.2				5	17	27			32	83	105.3	0.444444	0.814815			0.37037		0.186619
MC340920_2_19	HET	ON/OFFbetta	1028.43	13382.8	79.6	105.6				7	16	25			34	85.8	105.1	0.333333	0.666667			0.333333		0.0952776
MC340920_2_25	HET	ON/OFFbetta	1085.57	10515.8	215.3	79.4				9	21	29			37	202.5	81.9	0.428571	0.714286			0.285714		0.225363
MC340920_2_26	HET	ON/OFFbetta	708.957	15018	113	102.8				20	32	44			47	123.2	106.6	0.444444	0.888889			0.444444		0.157392
MC340920_2_01	HET	SbC	1473.2	30881.4	166.2	128.2	1054.9	160	100.1	4	13	16	25	28	30	206.1	75.8	0.346154	0.461538	0.807692	0.923077	0.115385	0.115385	0.664125	2.84315
MC340920_2_05	HET	SbC	1036.79	19070.4	307.2	165.8	2549	327.4	197.3	19	27	30	44	47	48	306.7	174.5	0.275862	0.37931	0.862069	0.965517	0.103448	0.103448	0.11182	1.08084
MC340920_2_06	HET	SbC	628.199	32768.6	112.4	121.1	13468.8	106.8	115.1	8	16	19	30	34	35	128.1	123.8	0.296296	0.407407	0.814815	0.962963	0.111111	0.148148	0.155943	0.351305
MC340920_2_22	HET	SbC	1514.88	42367.9	129.2	141.5	10268.6	139.4	173.5	9	15	18	31	34	35	158.3	156.5	0.230769	0.346154	0.846154	0.961538	0.115385	0.115385	0.281842	0.444525
MC340920_2_31	HET	SbC	1085.18	17164.7	104.5	111.6	11463.3	107.2	105.6	5	13	18	26	29	32	99.3	112.4	0.296296	0.481481	0.777778	0.888889	0.185185	0.111111	0.071159	0.172514
MC340920_2_33	HET	SbC	1331.68	25093.4	122.7	113.5	15530.5	108.7	113.4	7	18	21	29	31	34	98.5	98.3	0.407407	0.518519	0.814815	0.888889	0.111111	0.0740741	0.319677	0.259104
Morphological Parameters for all cells included in the analysis presented in figure6 and 7
Thick blcak lines delimit individual retinas.
Cell name parameter consists of Mousenumber_retina(1 or 2)_cellnumberwithinretina
E.g. MC340911_2_31 is cell 31 from retina 2 of mouse MC340911
